# Supplementary material for: Epigenome-wide association study identifies neonatal DNA methylation associated with two-year attention problems in children born very preterm
Source: Transl Psychiatry. 2024 Feb 28;14:126. doi: 10.1038/s41398-024-02841-y (PMC10902402; doi:10.1038/s41398-024-02841-y)
Supplement: Supplementary file 2 — Supplemental Materials (Full EWAS Results) [file 41398_2024_2841_MOESM2_ESM.xlsx]

## Sheet: Full_EWAS_Results_CPGs_CMRs
cpg	coef1	se1	p1	fdr	CMR	CMR_CpGs	chr	pos
cg14361672	0.51293	0.455865	0.260513	0.729844	No	NA	chr9	131463936
cg12480843	-0.637973	0.331891	0.0545761	0.535457	No	NA	chr8	74791285
cg26724186	-0.232382	0.596243	0.696726	0.90774	No	NA	chr19	3676340
cg15998406	0.454789	0.444311	0.306032	0.752913	No	NA	chr19	1287832
cg00376553	-0.022147	0.644095	0.97257	0.992885	No	NA	chr7	100073281
cg25261995	-0.520963	0.363191	0.151457	0.654893	No	NA	chr1	210502574
cg27548741	0.493739	0.409342	0.22775	0.710344	No	NA	chr16	3000792
cg11564042	-0.59319	0.412668	0.15059	0.654093	No	NA	chr3	150479915
cg14482569	-0.987409	0.528098	0.061519	0.548623	No	NA	chr11	130185651
cg16692836	-0.81473	0.423482	0.0543689	0.535025	No	NA	chr15	75940635
cg17505155	0.251357	0.49305	0.610191	0.877496	No	NA	chr13	98824355
cg01658824	0.859662	0.409333	0.0357153	0.491465	No	NA	chr12	48539468
cg23087653	-0.0264001	0.394722	0.946675	0.985794	No	NA	chr1	247581883
cg26676405	-1.54748	0.499645	0.0019539	0.259149	No	NA	chr16	84963790
cg14085177	0.288274	0.489018	0.555529	0.857723	No	NA	chr9	133312912
cg14473344	0.663465	0.484282	0.170688	0.670768	No	NA	chr3	142840240
cg00347904	-0.503294	0.368292	0.171762	0.671765	No	NA	chr6	35182508
cg00645593	-0.15172	0.462028	0.742626	0.923049	No	NA	chr10	35930499
cg01846046	-0.959414	0.346314	0.00559946	0.330824	No	NA	chr11	64034019
cg02510736	-0.92172	0.620644	0.137517	0.643358	No	NA	chr10	81205445
cg04586126	0.367206	0.379481	0.333217	0.765872	No	NA	chr5	176734633
cg25995420	-0.456429	0.40997	0.26557	0.732802	No	NA	chr14	76905825
cg19805311	-0.472414	0.356024	0.184537	0.681275	No	NA	chr2	24232847
cg02570527	-0.53113	0.385339	0.168096	0.66887	No	NA	chr1	10970165
cg22662829	0.246257	0.466697	0.597736	0.872932	No	NA	chr8	142942791
cg26053291	-0.338294	0.487082	0.487348	0.831766	No	NA	chr2	89064631
cg01569664	-1.48267	0.659389	0.0245407	0.456806	No	NA	chr13	110434016
cg22448308	-0.940687	0.375866	0.0123244	0.395077	No	NA	chr15	81293687
cg23266594	-1.0601	0.441769	0.0164104	0.420747	No	NA	chr5	149546691
cg22239258	-0.336022	0.428197	0.432608	0.809889	No	NA	chr10	33271411
cg13481974	-0.411332	0.517828	0.426997	0.807696	No	NA	chr15	42174516
cg00382930	0.674025	0.495011	0.173312	0.672483	No	NA	chr16	87100229
cg02624129	-0.130777	0.453128	0.77288	0.933193	No	NA	chr11	130786230
cg21855135	-0.564128	0.32685	0.0843561	0.583762	No	NA	chr22	42353933
cg11206811	0.0994294	0.468126	0.831796	0.951575	No	NA	chr5	157393232
cg11413800	-1.00669	0.356961	0.00480003	0.31811	No	NA	chr19	12949381
cg16354091	-0.284019	0.453931	0.53152	0.848528	No	NA	chr5	137474830
cg04358214	-0.452131	0.326455	0.166062	0.667365	No	NA	chr16	67143304
cg11843188	-0.101323	0.436425	0.816408	0.946667	No	NA	chr11	102322558
cg19747604	-0.177908	0.521864	0.733173	0.91995	No	NA	chr19	46915570
cg25464140	-0.0110628	0.428446	0.9794	0.994594	No	NA	chr1	150131488
cg15198235	-0.262035	0.492888	0.59498	0.871826	No	NA	chr1	214153645
cg07089161	-0.190802	0.461831	0.679502	0.902119	No	NA	chr7	153287529
cg23518257	-0.551659	0.474823	0.245308	0.720591	No	NA	chr19	4791542
cg11926444	0.507866	0.412517	0.21827	0.704286	No	NA	chr3	119137289
cg25950325	-0.390429	0.378124	0.301818	0.751181	No	NA	chr4	41753712
cg23036452	-0.269882	0.432731	0.532844	0.849083	No	NA	chr1	203644735
cg09369124	-1.32143	0.501083	0.00836048	0.36167	No	NA	chr16	89650950
cg14753458	-1.2995	0.371306	0.000465607	0.183956	No	NA	chr3	48751128
cg12104982	0.0831932	0.37313	0.823566	0.949086	No	NA	chr19	5592815
cg07603357	0.465718	0.465608	0.317196	0.758419	No	NA	chr19	34016072
cg03442564	-0.24453	0.449977	0.586835	0.868992	No	NA	chr16	4432164
cg16169732	0.818505	0.448837	0.0682104	0.559873	No	NA	chr4	132300589
cg01471196	-0.62511	0.438385	0.153886	0.656641	No	NA	chr20	45142065
cg04701628	-0.493454	0.436859	0.258666	0.728388	No	NA	chr16	31492263
cg21565823	0.417103	0.449771	0.353736	0.775972	No	NA	chr17	1173700
cg24283027	0.959999	0.527125	0.0685767	0.560563	No	NA	chr11	67984320
cg12554051	1.07169	0.47284	0.0234209	0.452238	No	NA	chr12	665863
cg17878139	0.0755606	0.518016	0.884028	0.967544	No	NA	chr13	19517986
cg06010356	-0.187705	0.536889	0.726626	0.917733	No	NA	chr16	74847234
cg26214972	-0.479253	0.450265	0.287157	0.744001	No	NA	chr12	120780777
cg08894131	0.333705	0.451684	0.460027	0.821029	No	NA	chr1	147231061
cg20018561	-0.182129	0.377454	0.629437	0.884266	No	NA	chr13	52586135
cg14934792	-0.107245	0.531307	0.840033	0.953879	No	NA	chr15	78285734
cg15278204	-0.567532	0.462342	0.219629	0.705214	No	NA	chr12	111126594
cg22416916	-0.624614	0.517408	0.227356	0.710142	No	NA	chr6	160542770
cg19326856	-1.31574	0.472175	0.00532719	0.32644	No	NA	chr1	44170220
cg11012153	-0.749767	0.476568	0.115658	0.621706	No	NA	chr20	62313737
cg03354771	0.187086	0.336806	0.578573	0.866128	No	NA	chr6	36646473
cg04395184	-0.369625	0.344894	0.283851	0.742399	No	NA	chr16	28222866
cg02817925	0.395035	0.436099	0.365021	0.781302	No	NA	chr19	1046325
cg15032962	-0.667314	0.439924	0.129295	0.635305	No	NA	chr4	1497141
cg03661428	0.100268	0.551998	0.85586	0.95876	No	NA	chr13	111589040
cg09180239	0.301713	0.440534	0.49342	0.833835	No	NA	chr16	85666676
cg03456821	-0.230621	0.409162	0.572998	0.864165	No	NA	chr5	137500734
cg07408779	-0.715318	0.440391	0.104316	0.609032	No	NA	chr11	65315205
cg06334737	-0.952319	0.37092	0.0102448	0.379207	No	NA	chr11	61976195
cg02488385	0.26556	0.570307	0.64147	0.888645	No	NA	chr21	36042752
cg04553960	-1.03835	0.426514	0.0149122	0.411823	No	NA	chr2	241721320
cg10287137	-0.888902	0.356673	0.0126953	0.3977	No	NA	chr11	72929054
cg13817395	0.885438	0.648951	0.172437	0.672041	No	NA	chr6	32014926
cg12943539	-0.424358	0.428269	0.32175	0.76057	No	NA	chr2	27851867
cg10580335	0.302038	0.342849	0.378336	0.786728	No	NA	chr3	125803859
cg06234941	1.29182	0.412903	0.00175623	0.251184	No	NA	chr3	194325068
cg14260073	-0.631091	0.347832	0.069623	0.562316	No	NA	chr6	137244681
cg00811777	0.971013	0.494945	0.0497785	0.526062	No	NA	chr6	31930762
cg13320898	-0.299859	0.559988	0.592322	0.870945	No	NA	chr7	4801923
cg02364651	0.440692	0.56523	0.435585	0.810993	No	NA	chr3	53243724
cg14190975	-0.550791	0.405405	0.174267	0.673262	No	NA	chr9	137998610
cg13558754	0.509419	0.403223	0.206457	0.69673	No	NA	chr19	36247867
cg04088940	-0.24676	0.470457	0.599924	0.873678	No	NA	chr2	206628454
cg27019122	-0.122124	0.511516	0.8113	0.945124	No	NA	chr12	34538786
cg13814708	0.684904	0.415906	0.0996038	0.603404	No	NA	chr10	81144099
cg22457668	0.220473	0.489243	0.652248	0.892496	No	NA	chr8	1318052
cg04907523	-1.12814	0.373799	0.00254418	0.2754	No	NA	chr1	213124896
cg06995624	-0.530773	0.505401	0.293625	0.747125	No	NA	chr17	73043174
cg14485633	0.163684	0.4885	0.737569	0.921339	No	NA	chr9	136783440
cg14667837	-0.31649	0.458864	0.490367	0.832874	No	NA	chr19	21203469
cg17585615	0.11504	0.513142	0.822611	0.948825	No	NA	chr21	46128908
cg02017486	-0.00917947	0.445015	0.983543	0.995664	No	NA	chr17	80004854
cg04600774	0.283977	0.450472	0.528434	0.847392	No	NA	chr2	242524233
cg03028106	-0.731677	0.444211	0.0995296	0.603273	No	NA	chr22	39269216
cg00401797	-0.113522	0.477776	0.812187	0.945439	No	NA	chr1	3315193
cg09966455	0.212274	0.550949	0.700024	0.908693	No	NA	chr20	61930265
cg27312312	-1.14543	0.488779	0.0191057	0.432461	No	NA	chr14	56046001
cg16743310	-0.381789	0.5156	0.459012	0.820695	No	NA	chr20	39657439
cg21222178	-0.383775	0.422728	0.363956	0.780757	No	NA	chr19	17759409
cg10313047	0.17896	0.51263	0.727014	0.917859	No	NA	chr3	52351355
cg13140621	-0.927371	0.456417	0.0421689	0.508491	No	NA	chr17	1631233
cg11540341	-0.947499	0.503963	0.060095	0.54609	No	NA	chr2	145090579
cg04486778	-0.357206	0.481474	0.458148	0.820353	No	NA	chr21	47394431
cg07753073	-0.723793	0.432622	0.0943201	0.596884	No	NA	chr12	8852517
cg09399498	-0.789667	0.441003	0.0733549	0.568421	No	NA	chr7	86782128
cg15611108	-0.790644	0.356425	0.0265367	0.463863	No	NA	chr19	17357097
cg27331759	0.851905	0.414192	0.0397066	0.501587	No	NA	chr16	347891
cg01052614	0.571511	0.415143	0.168618	0.669224	No	NA	chr8	143619583
cg24376021	-0.512484	0.397165	0.196927	0.690093	No	NA	chr19	42580165
cg00719332	0.43229	0.418927	0.302121	0.751321	No	NA	chr16	843295
cg26877022	-0.395331	0.398468	0.321135	0.760237	No	NA	chr4	57845825
cg12914966	-0.0056489	0.446297	0.989901	0.997273	No	NA	chr6	28830789
cg04797323	-0.952433	0.417766	0.0226181	0.448509	No	NA	chr12	93966978
cg10881071	-0.349416	0.360083	0.331859	0.765203	No	NA	chr1	24612045
cg07231005	-0.274505	0.470291	0.559428	0.858937	No	NA	chr11	58668634
cg13977827	-0.781131	0.448057	0.0812681	0.579704	No	NA	chr9	14307195
cg14507002	-0.69265	0.45501	0.12794	0.63389	No	NA	chr2	73089775
cg20637249	-0.706072	0.507127	0.163832	0.665329	No	NA	chr6	70577327
cg08260766	-0.644219	0.407705	0.114082	0.619869	No	NA	chr7	132037036
cg19833011	-0.646347	0.501211	0.1972	0.690211	No	NA	chr1	113258094
cg20643039	-0.342048	0.421268	0.416821	0.803804	No	NA	chr17	8791596
cg08796252	-0.217267	0.506967	0.668242	0.898363	No	NA	chr2	172378641
cg08246366	0.794057	0.443832	0.0735999	0.568712	No	NA	chr7	157985113
cg07777352	0.712349	0.501914	0.155822	0.658386	No	NA	chr7	75958866
cg12890650	0.302888	0.464569	0.514416	0.841919	No	NA	chr8	140998950
cg08545132	-0.901503	0.432348	0.0370573	0.495194	No	NA	chr19	15348803
cg08319417	0.356978	0.529047	0.49983	0.83651	No	NA	chr14	23291214
cg20077343	-0.189074	0.469921	0.687425	0.904835	No	NA	chr11	1036307
cg08000459	0.551034	0.468667	0.239697	0.71714	No	NA	chr4	187987206
cg00275181	-0.540622	0.399464	0.175937	0.674495	No	NA	chr5	139537207
cg13649383	-0.202707	0.511343	0.691795	0.906222	No	NA	chr5	138628911
cg02305353	0.762018	0.376453	0.0429491	0.510861	No	NA	chr12	113307748
cg25030467	-0.625666	0.43884	0.153947	0.656745	No	NA	chr14	94417495
cg12019806	-0.36811	0.498571	0.460313	0.821129	No	NA	chr22	39629515
cg00028598	0.0193194	0.535574	0.971225	0.9925	No	NA	chr15	27128633
cg14231704	0.617936	0.403331	0.125502	0.631335	No	NA	chr17	80402432
cg00691266	0.259927	0.466156	0.577121	0.865541	No	NA	chr17	74015089
cg13009662	-0.218769	0.381705	0.566553	0.861547	No	NA	chr5	127419527
cg19550490	0.0516721	0.368066	0.888353	0.968757	No	NA	chr7	157915530
cg05143078	-0.38544	0.512494	0.451998	0.81809	No	NA	chr15	74988056
cg19706446	0.344751	0.437262	0.430444	0.809001	No	NA	chr10	3440313
cg22736383	0.11712	0.460099	0.799068	0.941341	No	NA	chr4	8024970
cg25363336	0.0747534	0.528892	0.887601	0.968571	No	NA	chr5	16703715
cg03953500	0.0911284	0.452945	0.840549	0.954064	No	NA	chr11	86383478
cg04335562	-0.104177	0.486771	0.830534	0.951169	No	NA	chr19	2945000
cg15521792	-0.104347	0.483307	0.829064	0.950693	No	NA	chr1	145590148
cg04686264	0.453997	0.407411	0.26513	0.732565	No	NA	chr17	3535998
cg23039201	-0.334955	0.443837	0.450441	0.817547	No	NA	chr2	27851887
cg10432987	-0.784276	0.478511	0.101215	0.605087	No	NA	chr17	136544
cg24071719	-0.358373	0.393877	0.362897	0.780258	No	NA	chr6	17016303
cg15880211	1.52388	0.466448	0.00108703	0.222246	No	NA	chr22	50250494
cg02888048	0.510546	0.562339	0.363933	0.780755	No	NA	chr7	98335163
cg15831060	-0.60355	0.514201	0.24049	0.717709	No	NA	chr2	98326561
cg12314510	-0.940873	0.403197	0.0196203	0.435537	No	NA	chr17	56161063
cg08521178	0.528865	0.491954	0.282361	0.741577	No	NA	chr6	170491202
cg27156542	0.976691	0.460129	0.0337833	0.486076	No	NA	chr14	105932812
cg06797617	-0.643846	0.55253	0.243909	0.719744	No	NA	chr2	88649907
cg12848098	-0.908887	0.469403	0.0528357	0.532562	No	NA	chr17	5404090
cg12538435	0.238562	0.526387	0.6504	0.89186	No	NA	chr7	150801757
cg17510997	-0.910505	0.422782	0.0312714	0.479975	No	NA	chr11	4116437
cg05773599	0.708761	0.385245	0.0658025	0.556008	No	NA	chr16	712872
cg08493959	-0.0532246	0.493369	0.914091	0.97662	No	NA	chr2	220436936
cg22888055	0.15147	0.521308	0.77139	0.932704	No	NA	chr15	41795475
cg18185028	-0.392101	0.383253	0.306268	0.753047	No	NA	chr3	154042079
cg09705456	0.156225	0.451192	0.729155	0.918549	No	NA	chr11	63839479
cg01489441	0.934613	0.356302	0.00871348	0.365895	No	NA	chr16	1764111
cg16996571	0.889428	0.397217	0.0251463	0.458675	No	NA	chr14	91691129
cg12739682	-0.494741	0.384104	0.197733	0.690464	No	NA	chr5	36876863
cg01002891	1.02096	0.497054	0.0399727	0.502654	No	NA	chr10	82363434
cg10003032	-0.170173	0.445726	0.702618	0.909655	No	NA	chr7	6200116
cg07689252	-0.793075	0.532195	0.136172	0.641873	No	NA	chr2	242714016
cg06879405	0.0105838	0.760882	0.988902	0.997061	No	NA	chr11	108216611
cg22776687	0.912574	0.440344	0.038227	0.497686	No	NA	chr6	169326402
cg17088007	0.754991	0.505805	0.135529	0.641377	No	NA	chr22	37458698
cg22175303	0.347104	0.533473	0.515273	0.842319	No	NA	chr3	138327450
cg08999764	0.190291	0.521513	0.715199	0.913771	No	NA	chr17	21318603
cg06875488	0.319978	0.471236	0.497126	0.835453	No	NA	chr4	7657070
cg25597760	-0.327139	0.466517	0.483156	0.830202	No	NA	chr17	77766120
cg20253172	-0.124049	0.423611	0.769647	0.93212	No	NA	chr1	3107290
cg20016411	0.184758	0.563903	0.743182	0.923245	No	NA	chr11	113344987
cg18692955	0.596249	0.519261	0.25086	0.723852	No	NA	chr3	53857989
cg11903177	0.227774	0.38489	0.553991	0.857112	No	NA	chr17	17379358
cg16773043	-0.253816	0.537457	0.636746	0.886866	No	NA	chr7	1963149
cg19138865	-0.221396	0.482854	0.646582	0.890606	No	NA	chr17	17291334
cg08363339	-0.107185	0.506572	0.832428	0.951673	No	NA	chr20	57618487
cg07865391	0.182887	0.471118	0.69787	0.90803	No	NA	chr16	88106882
cg18139254	-0.430068	0.400755	0.283206	0.742115	No	NA	chr14	100751903
cg26322231	-0.567806	0.42295	0.179437	0.677181	No	NA	chr7	138720803
cg15538009	-0.191159	0.451321	0.671891	0.899652	No	NA	chr14	51304083
cg05506446	0.591025	0.531392	0.266044	0.733065	No	NA	chr11	46409501
cg20136738	-0.308991	0.361069	0.392126	0.792891	No	NA	chr1	231114860
cg02243437	-0.442613	0.486319	0.362755	0.780199	No	NA	chr10	61469599
cg00479908	-0.156962	0.414638	0.705022	0.910453	No	NA	chr19	46215637
cg10556064	-0.64323	0.464444	0.166068	0.667365	No	NA	chr16	68481489
cg02366959	-0.127247	0.465566	0.78461	0.936846	No	NA	chr2	133012353
cg24540710	-0.375454	0.453546	0.407773	0.800138	No	NA	chr17	48262937
cg13900773	-0.443414	0.34817	0.202821	0.694124	No	NA	chr12	130824015
cg20609063	0.586411	0.462795	0.205117	0.695697	No	NA	chr4	184675904
cg23496358	0.0164966	0.51858	0.974623	0.993449	No	NA	chr8	12570769
cg15830544	0.0227239	0.441709	0.958971	0.989181	No	NA	chr14	104898358
cg04607323	0.557981	0.431275	0.195736	0.689196	No	NA	chr20	62375208
cg24794322	0.556726	0.47695	0.243104	0.719164	No	NA	chr7	157462548
cg22817719	-0.338945	0.512125	0.508073	0.839724	No	NA	chr11	130068300
cg00828556	0.730526	0.5032	0.146568	0.650807	No	NA	chr3	196351986
cg00236302	-0.303579	0.406737	0.455439	0.819265	No	NA	chr12	69004867
cg13074835	0.161324	0.47023	0.731543	0.919367	No	NA	chr6	31515196
cg10453419	0.112602	0.604097	0.852133	0.957514	No	NA	chr15	101991560
cg22249789	-0.564416	0.535025	0.291456	0.7461	No	NA	chr2	63284574
cg14930586	-0.321222	0.448989	0.474341	0.826738	No	NA	chr8	142012099
cg04330513	-0.197105	0.397401	0.619906	0.880667	No	NA	chr14	36983694
cg15971980	0.07285	0.465646	0.875679	0.964823	No	NA	chr6	150254442
cg10884288	-0.0206192	0.409367	0.959829	0.989426	No	NA	chr7	4922196
cg06357305	-0.183919	0.511763	0.719308	0.915313	No	NA	chr20	48183673
cg13910493	-1.08374	0.469106	0.0208762	0.440308	No	NA	chr12	53628120
cg22950223	-1.24951	0.491231	0.0109707	0.38491	No	NA	chr7	1403628
cg08057138	0.107699	0.513591	0.833904	0.952145	No	NA	chr1	76462668
cg23740135	0.296148	0.508744	0.560489	0.85946	No	NA	chr6	41621208
cg20747266	-0.185496	0.456847	0.684717	0.903942	No	NA	chr6	142409507
cg17031787	-0.267375	0.477203	0.575277	0.865013	No	NA	chr6	32049235
cg03817671	-0.785073	0.432629	0.0695765	0.562174	No	NA	chr2	56151139
cg14147184	-1.18342	0.524788	0.02413	0.455067	No	NA	chr9	137997399
cg23930711	-0.281593	0.461781	0.541996	0.852545	No	NA	chr5	140734758
cg21501616	-0.584187	0.34908	0.094228	0.596826	No	NA	chr4	52708395
cg18656132	0.0878356	0.401364	0.826772	0.950053	No	NA	chr6	29571363
cg25417842	-0.825807	0.360525	0.0219886	0.446282	No	NA	chr7	150822987
cg02758706	0.320632	0.827922	0.698554	0.908259	No	NA	chr17	43445247
cg17440836	-0.0315576	0.551186	0.954343	0.987989	No	NA	chr19	6767665
cg06422471	0.0257529	0.419801	0.951084	0.987044	No	NA	chr22	51169500
cg06122871	-0.300379	0.403353	0.45645	0.819734	No	NA	chr6	85476210
cg16491185	0.351891	0.467846	0.45196	0.818081	No	NA	chr14	106938509
cg24541021	-0.393427	0.475529	0.408042	0.800154	No	NA	chr2	218896725
cg23941787	0.145021	0.441691	0.742661	0.923064	No	NA	chr19	39090701
cg25807487	0.714075	0.569132	0.209597	0.69882	No	NA	chr11	68782106
cg22086828	0.940774	0.426594	0.0274321	0.467171	No	NA	chr18	12431554
cg16750801	0.088207	0.522854	0.86603	0.961873	No	NA	chr10	129706313
cg21044833	0.212326	0.405945	0.600945	0.874139	No	NA	chr19	13010694
cg14978307	-0.911868	0.396132	0.021339	0.442655	No	NA	chr7	155242684
cg15133748	0.451724	0.492791	0.359319	0.77842	No	NA	chr2	3714379
cg10576032	0.960412	0.40634	0.0180999	0.427351	No	NA	chr17	80917628
cg12639324	-0.678692	0.442283	0.124902	0.630646	No	NA	chr10	92617735
cg14376917	-0.319652	0.356064	0.369325	0.783168	No	NA	chr14	21131367
cg10564075	-0.706888	0.505204	0.161749	0.663588	No	NA	chr4	2307011
cg17635294	-0.545531	0.435293	0.210115	0.699101	No	NA	chr8	143386872
cg19548524	0.426314	0.459141	0.353147	0.775718	No	NA	chr19	19775680
cg17967071	-0.260574	0.510369	0.609658	0.877275	No	NA	chr1	3619574
cg05467676	-0.847189	0.511983	0.097981	0.601395	No	NA	chr3	72226965
cg06060835	-0.208579	0.492576	0.67197	0.899691	No	NA	chr6	31913809
cg04716580	0.681106	0.371178	0.0665076	0.556911	No	NA	chr10	134546291
cg05972352	-0.155076	0.483666	0.748493	0.925021	No	NA	chr13	113663373
cg15989926	0.0501428	0.398988	0.899989	0.972522	No	NA	chr12	124607875
cg13607935	0.389277	0.347315	0.262366	0.73096	No	NA	chr19	8809057
cg26380756	-0.728029	0.398791	0.0679121	0.559416	No	NA	chr22	39097154
cg02562602	0.757495	0.503546	0.132499	0.638632	No	NA	chr7	157694516
cg24372299	-0.413137	0.426712	0.332951	0.76567	No	NA	chr1	144533951
cg23901592	0.370972	0.510246	0.467198	0.82384	No	NA	chr14	90126322
cg21140931	0.87873	0.456415	0.0541933	0.534716	No	NA	chr3	10991078
cg11827998	-0.546918	0.461091	0.235567	0.714712	No	NA	chr14	105995685
cg09401661	-0.236997	0.468909	0.613262	0.878644	No	NA	chr17	10740514
cg16405166	-1.03564	0.45477	0.0227695	0.449745	No	NA	chr13	110961330
cg03130962	0.70819	0.410782	0.0847069	0.584281	No	NA	chr6	31111088
cg08419479	0.551061	0.352298	0.117773	0.623612	No	NA	chr1	181160482
cg05671386	-0.700698	0.547187	0.200353	0.692052	No	NA	chr16	3550239
cg24513433	-0.915655	0.471112	0.0519432	0.530338	No	NA	chr18	47088234
cg03136712	-0.143485	0.62933	0.819649	0.947813	No	NA	chr5	140053068
cg15829642	-0.207121	0.401291	0.605759	0.875892	No	NA	chr5	140744983
cg20697066	-0.428644	0.31827	0.178047	0.676271	No	NA	chr1	18406624
cg01021547	0.179096	0.413405	0.664854	0.897156	No	NA	chr7	4177377
cg16349277	0.135276	0.442392	0.75977	0.928736	No	NA	chr4	83323642
cg19026977	-0.579731	0.444554	0.192209	0.686771	No	NA	chr5	172999989
cg01504718	-0.214673	0.468101	0.646519	0.890578	No	NA	chr6	167649256
cg20540714	-0.00752525	0.492941	0.98782	0.996788	No	NA	chr6	10415873
cg07473634	0.351834	0.443321	0.42741	0.807866	No	NA	chr13	113647389
cg01161811	0.280216	0.464497	0.54633	0.854239	No	NA	chr4	8345211
cg01308827	-0.628657	0.432618	0.146183	0.650611	No	NA	chr19	36132627
cg07274300	0.327125	0.479954	0.495508	0.83478	No	NA	chr16	1367376
cg23633635	-0.625877	0.389306	0.107907	0.613252	No	NA	chr17	7297619
cg03173679	-1.22094	0.34289	0.000369809	0.167817	No	NA	chr2	74710205
cg16195332	0.160933	0.438944	0.71389	0.91334	No	NA	chr6	158937358
cg20428033	-0.236567	0.510473	0.643059	0.889253	No	NA	chr2	241562584
cg08060501	0.471092	0.43477	0.278568	0.739729	No	NA	chr16	4389056
cg03032247	-0.123067	0.385441	0.749509	0.92528	No	NA	chr17	46570338
cg09144480	0.582893	0.56464	0.301919	0.751226	No	NA	chr1	120251062
cg11349878	-0.360186	0.423847	0.395435	0.794413	No	NA	chr1	11024242
cg26644781	0.305491	0.389403	0.432741	0.809949	No	NA	chr16	58325044
cg05372495	-1.0715	0.575692	0.0627096	0.550727	No	NA	chr19	1063624
cg18890615	0.26551	0.469244	0.571512	0.863571	No	NA	chr13	112161629
cg27057525	-0.532613	0.486631	0.27374	0.737179	No	NA	chr8	145232228
cg09343092	-1.0165	0.457761	0.0263794	0.463253	No	NA	chr7	27185282
cg24822053	-0.791206	0.51749	0.126282	0.632227	No	NA	chr19	18979397
cg19489885	-0.0138577	0.50533	0.978122	0.994309	No	NA	chr5	178684416
cg19706320	0.565131	0.54176	0.296884	0.748726	No	NA	chr14	100204528
cg20746422	1.01095	0.575184	0.0788146	0.576025	No	NA	chr11	77012748
cg14236957	0.00765692	0.569804	0.989279	0.997141	No	NA	chr6	29768219
cg21325079	0.209196	0.440418	0.634792	0.886232	No	NA	chr9	38543342
cg24591451	-0.334953	0.38607	0.385615	0.790044	No	NA	chr6	166355962
cg02938429	-0.704998	0.460977	0.126176	0.632122	No	NA	chr2	20646248
cg05712296	-0.815984	0.375742	0.0298813	0.475566	No	NA	chr1	151445973
cg10974104	-0.639797	0.374653	0.0876913	0.588304	No	NA	chr11	119076790
cg27370991	0.181794	0.449933	0.686178	0.904398	No	NA	chr16	2094602
cg16255631	0.674615	0.377613	0.0740144	0.56915	No	NA	chr19	50938708
cg25896894	0.451772	0.619901	0.466135	0.823387	No	NA	chr5	115968619
cg24128590	0.385832	0.527739	0.464716	0.822883	No	NA	chr14	74185274
cg03721657	0.250859	0.503519	0.618336	0.880129	No	NA	chr11	1571033
cg23244022	-0.38841	0.458101	0.39651	0.794758	No	NA	chr8	144437350
cg15052447	-0.440459	0.433024	0.309073	0.754521	No	NA	chr17	74696872
cg26465547	0.39804	0.416845	0.339634	0.768907	No	NA	chr7	152602179
cg19032492	0.0231339	0.491182	0.962435	0.990118	No	NA	chr17	7812665
cg13375518	1.10117	0.452822	0.0150245	0.412199	No	NA	chr5	107060430
cg03104309	0.115012	0.433944	0.79098	0.938618	No	NA	chr19	51052080
cg13685951	-1.20351	0.527191	0.0224382	0.447747	No	NA	chr1	177140322
cg02639958	0.104781	0.647984	0.87154	0.963621	No	NA	chr13	30843564
cg09890653	-0.430134	0.386972	0.266337	0.733213	No	NA	chr11	113931305
cg11566977	-0.334038	0.446036	0.453915	0.818685	No	NA	chr4	4860617
cg23105471	-0.909947	0.424645	0.032126	0.481866	No	NA	chr12	58241215
cg12185435	0.663103	0.388538	0.0878844	0.588554	No	NA	chr3	12949789
cg00133234	0.258349	0.426006	0.544219	0.853389	No	NA	chr16	1506028
cg15479777	0.265404	0.459243	0.56332	0.860394	No	NA	chr9	91606140
cg16232530	0.457946	0.383992	0.233029	0.713165	No	NA	chr7	1097131
cg00263677	0.411334	0.424575	0.332639	0.765513	No	NA	chr16	84885230
cg05827546	0.0377124	0.420396	0.92852	0.980794	No	NA	chr17	81028116
cg24553536	0.0237078	0.410631	0.95396	0.987857	No	NA	chr1	9667593
cg22198044	-0.946197	0.399203	0.0177779	0.426137	No	NA	chr4	2819614
cg20370962	1.05192	0.433462	0.0152328	0.413818	No	NA	chr20	1094625
cg01140515	-0.441023	0.365329	0.227358	0.710142	No	NA	chr20	50419033
cg13681781	0.819368	0.430189	0.0568233	0.539661	No	NA	chr9	139102396
cg16795455	0.918385	0.538069	0.0878561	0.588554	No	NA	chr3	82547556
cg01917416	-0.226298	0.513789	0.659612	0.895124	No	NA	chr14	61116782
cg22371492	0.320666	0.503452	0.524167	0.845548	No	NA	chr1	170637796
cg01610165	-0.229677	0.388514	0.554407	0.857315	No	NA	chr5	124071029
cg07364009	0.569256	0.525802	0.278967	0.739967	No	NA	chr16	48381505
cg15007222	0.299131	0.41333	0.469243	0.824795	No	NA	chr19	46288852
cg23866403	0.612973	0.57495	0.286364	0.743596	No	NA	chr19	35617819
cg15085899	-0.306722	0.33791	0.364035	0.780772	No	NA	chr12	125003064
cg11964308	-0.315093	0.381837	0.409256	0.800594	No	NA	chr12	54535018
cg20709110	-0.198013	0.386865	0.608764	0.876965	No	NA	chr22	19946873
cg07404363	-0.275672	0.409075	0.50038	0.836733	No	NA	chr5	112197029
cg02288088	-0.480023	0.360901	0.183495	0.680533	No	NA	chr2	119615605
cg26820811	0.876325	0.4852	0.0709014	0.564552	No	NA	chr15	69223895
cg13086574	-0.027399	0.417612	0.947689	0.98609	No	NA	chr8	135490821
cg14106250	-0.468276	0.510475	0.358968	0.778297	No	NA	chr13	77600956
cg23041109	1.05602	0.463185	0.0226129	0.448461	No	NA	chr13	29157934
cg21085331	-0.820549	0.534497	0.12474	0.630559	No	NA	chr10	26222806
cg13573081	0.923354	0.489506	0.0592548	0.544429	No	NA	chr16	28552719
cg26685709	-0.81172	0.464188	0.0803449	0.578326	No	NA	chr7	149471668
cg08516222	-0.983383	0.31905	0.00205459	0.262047	No	NA	chr3	153840255
cg13758932	0.86323	0.500093	0.0843223	0.583736	No	NA	chr9	137387926
cg11412466	-0.658193	0.456061	0.148961	0.652681	No	NA	chr5	2743655
cg09648697	-0.822746	0.363953	0.0237851	0.453848	No	NA	chr11	66383678
cg08265551	-0.9959	0.385226	0.00973127	0.375049	No	NA	chr1	151032119
cg12177182	1.30452	0.501069	0.00922828	0.37021	No	NA	chr6	168918116
cg07455789	0.21973	0.588901	0.709061	0.911706	No	NA	chr2	232419317
cg26804023	-0.43643	0.356443	0.220801	0.706119	No	NA	chr16	692027
cg23797839	-0.578312	0.459593	0.208278	0.697883	No	NA	chr10	60094994
cg12594911	0.0697524	0.513708	0.891994	0.96997	No	NA	chr1	144931379
cg02823457	0.393138	0.365731	0.282403	0.741619	No	NA	chr17	47583920
cg17794524	0.368226	0.451563	0.414816	0.802878	No	NA	chr15	101787472
cg24731441	-0.113186	0.464996	0.807685	0.944108	No	NA	chr22	46481822
cg03580106	-0.865945	0.636943	0.173977	0.673108	No	NA	chr16	89283057
cg25853960	0.335957	0.388911	0.387675	0.790921	No	NA	chr13	34650841
cg02182698	-0.149914	0.346955	0.66568	0.897401	No	NA	chr12	48577333
cg13568992	0.292214	0.545877	0.592435	0.870996	No	NA	chr13	29141631
cg05764847	0.162162	0.426404	0.703722	0.910011	No	NA	chr7	4768951
cg06108461	-0.440134	0.720398	0.541226	0.852268	No	NA	chr20	60628389
cg08051310	-0.159123	0.423551	0.707149	0.911078	No	NA	chr6	12958080
cg17931038	1.25449	0.391615	0.00135828	0.233732	No	NA	chr16	34969940
cg14480530	-0.370992	0.40385	0.358286	0.777954	No	NA	chr8	142183507
cg02009103	0.266142	0.367151	0.468523	0.824473	No	NA	chr10	102766386
cg23692589	1.16767	0.516568	0.0237943	0.453852	No	NA	chr11	67256716
cg21557219	0.586609	0.468232	0.210272	0.699195	No	NA	chr8	18578254
cg04279164	-0.872846	0.417845	0.0367147	0.494233	No	NA	chr11	106698694
cg10077239	-0.443411	0.536746	0.408742	0.800431	No	NA	chr14	30397686
cg17977470	0.64607	0.50217	0.19825	0.690825	No	NA	chr17	7758854
cg03587422	-0.253348	0.463579	0.58472	0.868224	No	NA	chr19	36367330
cg13738615	-0.28972	0.373976	0.438516	0.812319	No	NA	chr9	109624741
cg10010533	-0.00106314	0.49603	0.99829	0.999566	No	NA	chr11	82445170
cg04933640	0.831898	0.35349	0.0186035	0.429785	No	NA	chr10	48387693
cg13467964	-0.386971	0.485432	0.425353	0.807035	No	NA	chr4	154220167
cg10747192	0.842741	0.356507	0.0180846	0.427351	No	NA	chr11	63784063
cg12243980	-0.805069	0.549797	0.143111	0.64779	No	NA	chr11	1977669
cg02461502	0.183229	0.545113	0.736773	0.921055	No	NA	chr16	88941821
cg16916165	-0.0958748	0.42669	0.822217	0.94871	No	NA	chr17	59658584
cg13048808	-0.861643	0.41849	0.0395005	0.501154	No	NA	chr17	11924852
cg13927782	-0.200049	0.39774	0.614989	0.879047	No	NA	chr19	18061155
cg01049205	-0.814073	0.383504	0.0337768	0.486076	No	NA	chr10	85997177
cg10750464	-0.0458916	0.475624	0.923134	0.979141	No	NA	chr19	11534062
cg06656414	-0.490022	0.586544	0.40347	0.79818	No	NA	chr3	122744572
cg07120156	-1.00178	0.722662	0.165675	0.66695	No	NA	chr6	34361123
cg19999567	-0.355501	0.457542	0.437171	0.811755	No	NA	chr1	1022900
cg20957428	-0.256724	0.441469	0.560888	0.859618	No	NA	chr11	116700436
cg08101303	-1.01647	0.337809	0.00262091	0.276613	No	NA	chr7	96652222
cg23392963	-0.0366615	0.578749	0.949491	0.986562	No	NA	chr18	45555933
cg06959021	-0.987761	0.419531	0.0185506	0.429696	No	NA	chr12	110348880
cg10535597	-0.0811164	0.55002	0.882754	0.967165	No	NA	chr12	111514769
cg25516022	0.377199	0.52891	0.475745	0.827407	No	NA	chr17	14248939
cg09115275	0.443275	0.462664	0.338017	0.768132	No	NA	chr10	6093271
cg25821781	-0.39591	0.522044	0.448221	0.816638	No	NA	chr17	2325143
cg07611106	-0.138883	0.470862	0.768029	0.931565	No	NA	chr11	62622883
cg19380499	-0.563411	0.469321	0.229952	0.711476	No	NA	chr3	128722515
cg25273340	0.182681	0.538788	0.734565	0.920356	No	NA	chr11	62356484
cg06993467	0.274342	0.594301	0.644352	0.889779	No	NA	chr1	21966500
cg17710671	-0.875684	0.353721	0.0132999	0.401799	No	NA	chr7	4722652
cg07721005	-1.02197	0.548027	0.0622069	0.549702	No	NA	chr5	87564621
cg21958871	-1.50836	0.461431	0.00107979	0.221937	No	NA	chr12	132930230
cg25436375	0.332169	0.395843	0.401388	0.7972	No	NA	chr22	23877425
cg01885839	0.323708	0.455519	0.47731	0.828076	No	NA	chr5	111017556
cg27591349	-0.69062	0.376758	0.066794	0.557331	No	NA	chr10	54074250
cg06545139	-0.234648	0.324652	0.469822	0.825033	No	NA	chr4	926475
cg04752871	0.384511	0.499986	0.441867	0.813844	No	NA	chr2	121412432
cg02291365	0.353554	0.474744	0.456438	0.819734	No	NA	chr13	25317267
cg04869568	-0.815798	0.450688	0.0702775	0.563371	No	NA	chr2	602153
cg25915539	0.28345	0.574066	0.621477	0.881289	No	NA	chr4	114214080
cg13095091	0.390189	0.452652	0.388684	0.791471	No	NA	chr1	17949604
cg16590635	0.368783	0.448365	0.410789	0.801303	No	NA	chr16	87641681
cg00164941	-0.629619	0.485519	0.194701	0.688528	No	NA	chr2	73523056
cg22529900	-0.570433	0.546565	0.296639	0.748527	No	NA	chr1	8044553
cg05106294	-1.0442	0.423728	0.013727	0.404615	No	NA	chr11	12031097
cg20635724	-0.76107	0.358104	0.0335635	0.485595	No	NA	chr8	103425293
cg22894434	-0.188189	0.402986	0.64051	0.888263	No	NA	chr3	160117085
cg26694831	-0.0589945	0.459978	0.897947	0.971856	No	NA	chr5	178763419
cg04900522	-0.241688	0.519032	0.641466	0.888645	No	NA	chr9	139292963
cg01730258	0.985955	0.499812	0.0485351	0.523203	No	NA	chr11	65617742
cg00211208	0.27574	0.391832	0.481607	0.8296	No	NA	chr16	88770157
cg20563759	-0.577553	0.439119	0.188424	0.684352	No	NA	chr5	149109601
cg25594486	-0.618601	0.43554	0.155518	0.657911	No	NA	chr19	51165441
cg16439555	-0.343657	0.482922	0.476701	0.82783	No	NA	chr11	66638863
cg14140717	0.322395	0.392139	0.410995	0.801401	No	NA	chr9	140349944
cg22700854	-0.0908212	0.476566	0.848859	0.956578	No	NA	chr17	79859932
cg11325764	-0.214827	0.537233	0.689247	0.905436	No	NA	chr14	51026721
cg24535622	-0.440185	0.488785	0.367817	0.782435	No	NA	chr1	6546574
cg20022862	0.0503055	0.523605	0.923461	0.979232	No	NA	chr11	67219498
cg13610421	0.567077	0.4129	0.169628	0.669925	No	NA	chr7	100134176
cg27353143	-0.114458	0.507338	0.821508	0.948403	No	NA	chr19	38308057
cg18232313	-0.103659	0.505	0.837364	0.953087	No	NA	chr6	18123232
cg11466301	-0.689076	0.605503	0.255111	0.726326	No	NA	chr16	69958882
cg21632085	-0.131631	0.477545	0.782824	0.936313	No	NA	chr12	38555553
cg18550476	-0.00841888	0.471115	0.985742	0.996274	No	NA	chr1	1294353
cg02976723	-0.724061	0.488921	0.138624	0.644069	No	NA	chr6	3825927
cg05009389	-1.13963	0.353535	0.00126624	0.230384	No	NA	chr15	90208810
cg02479497	-1.05947	0.339713	0.00181636	0.253647	No	NA	chr16	85548895
cg00945209	-0.536124	0.425774	0.207967	0.6976	No	NA	chr17	76801579
cg17223045	0.368383	0.412564	0.371905	0.784165	No	NA	chr8	43402630
cg08847919	0.245564	0.48254	0.610822	0.877696	No	NA	chr11	68854196
cg11204139	-0.277293	0.480104	0.563556	0.860487	No	NA	chr17	3907470
cg21863110	0.493477	0.434558	0.256131	0.726903	No	NA	chr1	116380417
cg17516080	0.559043	0.491414	0.255279	0.72643	No	NA	chr3	45542003
cg07155478	-0.196028	0.48899	0.688506	0.905214	No	NA	chr3	197283151
cg22699004	0.232437	0.391485	0.552692	0.856785	No	NA	chr1	916498
cg21062897	-0.760069	0.4353	0.0807969	0.579063	No	NA	chr14	50999680
cg27110548	-0.786723	0.451808	0.0816348	0.58027	No	NA	chr11	63707354
cg25310447	-0.0910614	0.480577	0.849714	0.956796	No	NA	chr21	46957444
cg15010352	-0.0733557	0.473167	0.876797	0.9653	No	NA	chr19	12948853
cg24458329	0.722251	0.432646	0.0950422	0.597761	No	NA	chr1	15833446
cg21920469	0.443264	0.425054	0.297022	0.748842	No	NA	chr14	103375193
cg06397345	-0.63062	0.456625	0.167265	0.668114	No	NA	chr22	46787418
cg08218101	-0.551619	0.446165	0.216326	0.702818	No	NA	chr4	15704393
cg05792022	-0.358505	0.51886	0.489599	0.832634	No	NA	chr13	41239732
cg14530382	-0.609759	0.354099	0.0850692	0.5847	No	NA	chr19	6753525
cg00597621	0.321261	0.467977	0.492405	0.833526	No	NA	chr5	132329158
cg22832279	-0.196972	0.475606	0.678764	0.901907	No	NA	chr19	7626176
cg02969141	-0.963371	0.409983	0.0187843	0.430302	No	NA	chr7	15727598
cg19613592	0.205882	0.414861	0.619706	0.880589	No	NA	chr15	59639303
cg03466198	0.896417	0.405343	0.0270012	0.465694	No	NA	chr7	50727932
cg19370934	-0.725088	0.423438	0.0868256	0.586945	No	NA	chr17	80889350
cg22762813	0.597156	0.542703	0.271185	0.735677	No	NA	chr7	65196614
cg12467025	-0.665672	0.329121	0.0431167	0.511236	No	NA	chr16	66865112
cg15396800	-0.00807626	0.526214	0.987755	0.996778	No	NA	chr1	178943143
cg20535966	0.438787	0.428453	0.30578	0.752759	No	NA	chr8	80804800
cg14603098	-0.346853	0.411947	0.399796	0.796353	No	NA	chr17	32484259
cg22922403	0.221986	0.427072	0.603212	0.87506	No	NA	chr8	145650096
cg17386911	-0.0564439	0.423908	0.894074	0.970575	No	NA	chr5	176523180
cg00406023	-0.360309	0.521595	0.489701	0.832677	No	NA	chr11	120090023
cg05801325	-0.626319	0.415333	0.131557	0.637628	No	NA	chr4	493063
cg24800175	-0.954999	0.408143	0.0192906	0.433256	No	NA	chr19	13345599
cg05600626	0.722086	0.42772	0.0913687	0.593207	No	NA	chr22	21991401
cg11199827	0.399743	0.483533	0.408399	0.800258	No	NA	chr10	49881056
cg10825881	0.31907	0.393075	0.416947	0.803834	No	NA	chr15	52202509
cg12297440	0.0756395	0.498097	0.8793	0.966068	No	NA	chr7	157523408
cg25566507	-0.720919	0.55859	0.196841	0.690024	No	NA	chr19	17952399
cg10542562	-1.14872	0.452517	0.0111327	0.385388	No	NA	chr11	128556382
cg11464216	-0.602764	0.481775	0.210886	0.699483	No	NA	chr19	51293500
cg08429214	-0.0110236	0.482694	0.98178	0.995237	No	NA	chr19	40004255
cg01023787	-0.0934797	0.506031	0.85344	0.958017	No	NA	chr5	1243714
cg09836921	-0.0218195	0.434731	0.95997	0.989455	No	NA	chr16	1582320
cg08469215	-0.617723	0.477899	0.196156	0.689448	No	NA	chr1	156261351
cg04567140	-0.570305	0.48204	0.236767	0.715408	No	NA	chr1	31000432
cg23395715	-0.774094	0.31336	0.0134998	0.402731	No	NA	chr12	54369514
cg18208742	0.293045	0.442224	0.507547	0.839541	No	NA	chr17	42992872
cg26960543	0.2729	0.615583	0.657535	0.894309	No	NA	chr7	3256369
cg06646682	0.745649	0.508333	0.142416	0.647254	No	NA	chr1	1273442
cg22000938	0.709267	0.39713	0.0741022	0.56928	No	NA	chr17	78321462
cg22610533	-0.890819	0.347783	0.0104245	0.380286	No	NA	chr12	64238379
cg27442308	-0.565096	0.452998	0.212229	0.700481	No	NA	chr13	95364675
cg21686797	0.146307	0.462161	0.751569	0.925964	No	NA	chr6	30303645
cg07871302	0.258922	0.417893	0.535528	0.850106	No	NA	chr2	29470049
cg22762091	-0.173893	0.440014	0.692696	0.906492	No	NA	chr8	132052843
cg22261669	0.520694	0.579617	0.369004	0.782987	No	NA	chr13	98959799
cg02252795	-0.0084246	0.379797	0.982303	0.995362	No	NA	chr16	85877243
cg02599498	0.545523	0.447355	0.222677	0.707219	No	NA	chr7	154998107
cg15865511	0.763331	0.430204	0.0760055	0.572008	No	NA	chr2	43252424
cg04145643	-0.163081	0.64761	0.80118	0.941976	No	NA	chr1	45288012
cg26418147	-0.296695	0.549615	0.58932	0.869865	No	NA	chr1	205743515
cg22625098	-0.926247	0.43612	0.0336841	0.486049	No	NA	chr19	13054718
cg10360071	0.17942	0.561544	0.749339	0.925253	No	NA	chr2	105735617
cg24611351	0.753715	0.435125	0.0832414	0.582043	No	NA	chr2	71228551
cg00542224	0.375866	0.530352	0.478504	0.828559	No	NA	chr10	43834363
cg04109781	-0.610162	0.459266	0.183994	0.680835	No	NA	chr2	100722022
cg01110955	1.00611	0.426549	0.0183381	0.42869	No	NA	chr16	1706924
cg14199833	-0.577373	0.499801	0.248007	0.722023	No	NA	chr6	33288964
cg25777912	0.158779	0.458761	0.729265	0.918612	No	NA	chr4	8233394
cg10020325	0.366209	0.480173	0.445666	0.815503	No	NA	chr2	220362163
cg06059056	-1.00635	0.362612	0.00551535	0.329406	No	NA	chr3	13008969
cg05964557	-0.341571	0.426485	0.42319	0.8061	No	NA	chr10	130295781
cg01367310	-1.40317	0.353891	7.34e-05	0.111829	No	NA	chr4	991593
cg01642827	-0.0156571	0.43188	0.97108	0.992454	No	NA	chr7	925664
cg17477273	0.00504821	0.553925	0.992729	0.998113	No	NA	chr6	36198473
cg07363137	0.0645282	0.519909	0.901225	0.972774	No	NA	chr5	76923737
cg03738868	0.542624	0.507607	0.285076	0.742917	No	NA	chr7	100281714
cg19282928	0.695782	0.423151	0.100117	0.603992	No	NA	chr2	241570341
cg05083414	-0.452853	0.417458	0.278016	0.739479	No	NA	chr4	2627039
cg13703912	-0.0559404	0.510317	0.912712	0.976212	No	NA	chr9	214268
cg13186010	0.217068	0.450874	0.630205	0.884493	No	NA	chr11	100561626
cg22490254	0.676109	0.476019	0.155508	0.657911	No	NA	chr2	11269719
cg13513411	0.509364	0.449384	0.257016	0.72747	No	NA	chr19	4676202
cg13078563	-0.511867	0.572707	0.371446	0.783992	No	NA	chr15	27016796
cg09332171	0.588928	0.435224	0.176005	0.674529	No	NA	chr17	79278301
cg03038233	-0.34572	0.477466	0.469021	0.824684	No	NA	chr16	14723723
cg13986661	-0.826558	0.377259	0.028455	0.471133	No	NA	chr9	135039000
cg00839129	-0.574475	0.398529	0.149447	0.653075	No	NA	chr10	131764887
cg14968482	-0.471982	0.496375	0.341676	0.769962	No	NA	chr10	45938585
cg24111710	1.09466	0.551772	0.0472665	0.520456	No	NA	chr7	152063974
cg27548450	0.282336	0.458793	0.538298	0.851242	No	NA	chr16	87387229
cg13099829	0.249136	0.480412	0.604048	0.875383	No	NA	chr1	2237991
cg11258164	-0.513124	0.376389	0.172794	0.672249	No	NA	chr4	44450881
cg06223736	0.434433	0.440218	0.323712	0.761324	No	NA	chr2	240142694
cg02302582	-0.459485	0.429626	0.284845	0.742825	No	NA	chr10	54073281
cg23748340	-1.29725	0.495702	0.0088708	0.367417	No	NA	chr12	48592721
cg13727010	0.77729	0.452335	0.0857245	0.585779	No	NA	chr21	45223524
cg09508016	-0.8341	0.430237	0.052538	0.53179	No	NA	chr20	21682854
cg00093087	-0.3353	0.45882	0.464909	0.822925	No	NA	chr12	50344548
cg06532379	-0.0122338	0.572338	0.982946	0.995515	No	NA	chr15	85360319
cg12996100	0.0637427	0.413954	0.877622	0.965529	No	NA	chr8	11470690
cg15396799	0.184176	0.403926	0.648416	0.891246	No	NA	chr13	95953574
cg03338933	-0.469287	0.408215	0.250306	0.723577	No	NA	chr15	77287345
cg04220636	0.0790217	0.480616	0.869402	0.963025	No	NA	chr16	89034088
cg03505583	-0.436925	0.447585	0.328973	0.763977	No	NA	chr3	187461469
cg25793566	-0.32342	0.564975	0.567017	0.861763	No	NA	chr3	196467045
cg01138791	0.632538	0.592832	0.285983	0.743364	No	NA	chr16	990105
cg08878368	-0.2269	0.477495	0.634653	0.8862	No	NA	chr16	51183363
cg26279822	0.296996	0.445349	0.504846	0.838433	No	NA	chr5	5652693
cg19368844	0.297431	0.486851	0.541247	0.852276	No	NA	chr12	34453498
cg14607011	0.296867	0.492123	0.546351	0.854241	No	NA	chr10	135171746
cg05933997	0.616375	0.485843	0.204559	0.695308	No	NA	chr16	86735122
cg00955967	-0.873045	0.426604	0.0407073	0.504402	No	NA	chr4	148079717
cg23577102	0.129688	0.179691	0.470464	0.825306	No	NA	chr11	111411348
cg25807804	0.614362	0.61444	0.317372	0.758512	No	NA	chr12	67473004
cg18101917	0.276193	0.459973	0.548203	0.855043	No	NA	chr4	38682397
cg02119577	0.0838555	0.481555	0.861759	0.960663	No	NA	chr21	40195074
cg18973586	1.28545	0.461187	0.0053156	0.326193	No	NA	chr4	963968
cg17498717	0.194711	0.448238	0.664004	0.896749	No	NA	chr2	241372344
cg04654530	-0.0148307	0.448167	0.973601	0.99319	No	NA	chr2	63282702
cg13197521	-0.358411	0.420064	0.393532	0.79346	No	NA	chr1	9400692
cg18241962	0.974247	0.444217	0.0282945	0.470655	No	NA	chr17	75385432
cg00894378	-1.53787	0.476529	0.00124992	0.230244	No	NA	chr10	104680152
cg00440043	-0.563679	0.472504	0.232884	0.713051	No	NA	chr10	31607300
cg19845249	0.0145338	0.55955	0.979278	0.99458	No	NA	chr17	77819279
cg07892449	1.32936	0.518811	0.0103974	0.380286	No	NA	chr17	4835627
cg25233271	-0.283032	0.453432	0.532497	0.848964	No	NA	chr17	69068109
cg14670213	0.551896	0.596748	0.35505	0.776664	No	NA	chr5	120400115
cg05563385	-0.720023	0.422611	0.0884282	0.589525	No	NA	chr10	72820017
cg21946824	1.0662	0.447513	0.017196	0.42326	No	NA	chr3	173116238
cg22630361	-0.164554	0.462222	0.721835	0.916121	No	NA	chr1	156391718
cg04043426	-0.264137	0.471552	0.575381	0.865055	No	NA	chr8	145649531
cg08801887	-0.851235	0.409889	0.0378249	0.496843	No	NA	chr11	67811194
cg24495585	-0.542531	0.354448	0.125859	0.631794	No	NA	chr4	56659985
cg14678774	-0.422229	0.471417	0.370435	0.783678	No	NA	chr19	12978360
cg14228592	0.107547	0.505059	0.831374	0.951457	No	NA	chr8	145639181
cg10508058	0.0938469	0.410204	0.819039	0.947591	No	NA	chr2	522276
cg21774865	1.16499	0.504914	0.0210383	0.441251	No	NA	chr7	157009442
cg08830818	-1.1654	0.402047	0.00374759	0.296902	No	NA	chr3	122514143
cg26932873	-0.185571	0.592216	0.754015	0.926921	No	NA	chr19	55870843
cg24430642	0.603446	0.398787	0.130228	0.636106	No	NA	chr22	50528746
cg02924487	-0.261884	0.479017	0.584577	0.868157	No	NA	chr1	3649344
cg04021549	-0.240902	0.475229	0.612212	0.878173	No	NA	chr17	21144273
cg05167429	-0.465808	0.514372	0.365155	0.78136	No	NA	chr16	33854086
cg18137598	0.728538	0.324849	0.0249161	0.457985	No	NA	chr14	104205122
cg13206530	0.522353	0.531675	0.32587	0.76243	No	NA	chr18	35148483
cg14132888	-0.059172	0.549851	0.914301	0.976679	No	NA	chr5	114514899
cg21445541	-0.465848	0.37438	0.213382	0.701065	No	NA	chr1	167424621
cg26573923	-1.06869	0.479238	0.0257486	0.4609	No	NA	chr16	87825195
cg19870698	-0.772543	0.352608	0.0284559	0.471133	No	NA	chr14	95239570
cg22571131	-0.622106	0.38634	0.107342	0.612808	No	NA	chr6	143771921
cg12306414	-0.265099	0.434826	0.542083	0.85255	No	NA	chr4	13549355
cg09724798	0.758185	0.370189	0.0405502	0.503998	No	NA	chr12	119741507
cg19796261	-0.985146	0.361106	0.00636936	0.339857	No	NA	chr7	121946871
cg13514165	0.673182	0.459229	0.142676	0.647519	No	NA	chr9	130544369
cg26227186	0.0297448	0.40658	0.94168	0.984417	No	NA	chr1	95393138
cg01882033	0.550454	0.489089	0.260391	0.729792	No	NA	chr1	17051298
cg09229169	-0.0111403	0.458705	0.980624	0.994911	No	NA	chr1	114592384
cg24924221	-0.423931	0.45325	0.349627	0.774306	No	NA	chr8	22856702
cg07599366	-0.27119	0.489017	0.579195	0.866358	No	NA	chr16	89033692
cg07779653	-0.902359	0.537602	0.0932516	0.595722	No	NA	chr16	65610659
cg10277836	0.655603	0.705989	0.35308	0.775681	No	NA	chr2	32446172
cg12655375	-0.60417	0.578666	0.296451	0.748457	No	NA	chr6	35286360
cg23658045	-0.558798	0.476659	0.241068	0.71823	No	NA	chr12	57940978
cg10457436	-1.7408	0.355202	9.54e-07	0.024245	No	NA	chr12	6745871
cg15421933	-0.200891	0.548022	0.713936	0.913352	No	NA	chr12	52294383
cg09282500	-0.643798	0.431619	0.135807	0.64161	No	NA	chr20	56136078
cg13922681	0.249984	0.431661	0.562506	0.860183	No	NA	chr19	33695487
cg19915582	0.291143	0.506026	0.565053	0.86108	No	NA	chr19	5826309
cg10836110	-0.234667	0.474478	0.620898	0.881092	No	NA	chr5	132161127
cg02668248	-0.0373803	0.532769	0.944064	0.98504	No	NA	chr19	16437789
cg06720949	-0.945093	0.387365	0.0146953	0.410784	No	NA	chr19	45381937
cg05943122	0.421915	0.471711	0.371089	0.783922	No	NA	chr8	23648352
cg08316009	0.27129	0.467513	0.561724	0.859922	No	NA	chr16	89165765
cg06148468	0.625767	0.385521	0.104552	0.60935	No	NA	chr4	738115
cg08928753	-0.203425	0.395113	0.606656	0.876266	No	NA	chr1	43770707
cg26432350	0.796095	0.469306	0.0898242	0.591274	No	NA	chr3	47040357
cg15823461	0.437389	0.450044	0.33111	0.764924	No	NA	chr11	60699566
cg24220996	0.0545584	0.425168	0.897894	0.971841	No	NA	chr4	15940550
cg13641043	-0.000146876	0.404988	0.999711	0.999886	No	NA	chr17	43198610
cg01524690	-0.72195	0.513666	0.159877	0.661856	No	NA	chr19	11688653
cg02139853	-0.0913873	0.47013	0.845873	0.955616	No	NA	chr2	236867685
cg01687558	-0.105285	0.393954	0.789275	0.938118	No	NA	chr7	5647786
cg24850219	-0.464189	0.511628	0.36426	0.780887	No	NA	chr1	2337563
cg03940437	0.10535	0.397536	0.791004	0.938618	No	NA	chr1	26580624
cg06055392	0.787331	0.42798	0.0658204	0.556045	No	NA	chr11	64455673
cg12142685	-0.202264	0.456905	0.657995	0.894514	No	NA	chr10	12391596
cg17971936	-1.01634	0.416141	0.0145943	0.410341	No	NA	chr15	83378895
cg10109876	-0.580036	0.582684	0.319515	0.759479	No	NA	chr10	61122470
cg14732699	-1.29173	0.490423	0.0084406	0.362559	No	NA	chr8	128750039
cg07747661	-0.672416	0.484649	0.165311	0.666596	No	NA	chr11	125106135
cg05287529	-0.526537	0.429477	0.220201	0.70561	No	NA	chr10	101380128
cg11756368	0.439117	0.515766	0.394554	0.793973	No	NA	chr19	3522506
cg18071894	-1.10175	0.430058	0.0104111	0.380286	No	NA	chr14	105260530
cg03610228	-0.195983	0.479427	0.682697	0.903243	No	NA	chr10	21799395
cg26251429	-0.497867	0.496533	0.316011	0.757829	No	NA	chr2	28113398
cg06888900	-0.729619	0.473525	0.12336	0.629603	No	NA	chr16	75301362
cg21229570	-0.368195	0.399393	0.356588	0.777256	No	NA	chr12	115124768
cg22524657	-0.319069	0.503206	0.526034	0.846353	No	NA	chr1	47999163
cg13003712	0.0928295	0.361146	0.797147	0.940633	No	NA	chr16	58544485
cg21488876	-0.726484	0.402598	0.0711551	0.565031	No	NA	chr19	5250376
cg23182880	0.369276	0.492543	0.453415	0.818556	No	NA	chr11	64374653
cg00564759	0.107604	0.497942	0.828913	0.950665	No	NA	chr16	29818771
cg18007858	0.098146	0.445293	0.825554	0.949718	No	NA	chr2	131044806
cg07722840	0.809631	0.465647	0.082084	0.580689	No	NA	chr7	1460880
cg20468058	-0.473176	0.500165	0.344128	0.771309	No	NA	chr19	18885858
cg11872300	-0.845704	0.383255	0.0273396	0.466875	No	NA	chr19	42785225
cg05652090	-0.113741	0.467816	0.807903	0.944203	No	NA	chr12	118293169
cg15389589	0.953615	0.399138	0.0168858	0.421576	No	NA	chr12	57600444
cg17339927	0.130232	0.429351	0.761643	0.929242	No	NA	chr12	132991124
cg17021396	0.320807	0.441993	0.467949	0.824212	No	NA	chr6	43255111
cg07196879	-0.1597	0.440033	0.71666	0.914411	No	NA	chr2	240443012
cg19723436	-1.69893	0.65952	0.00999476	0.377821	No	NA	chr17	80403254
cg26938272	-0.110696	0.397258	0.780513	0.935594	No	NA	chr21	38070671
cg20071624	0.791092	0.710026	0.265205	0.732655	No	NA	chr7	5258357
cg14354663	0.199956	0.432397	0.643768	0.889541	No	NA	chr9	137997872
cg09129395	0.528633	0.504691	0.294897	0.747775	No	NA	chr10	134850327
cg07351262	-1.04081	0.390915	0.00775631	0.354725	No	NA	chr1	110198909
cg14631218	0.756619	0.472516	0.10932	0.615222	No	NA	chr9	139114561
cg22117968	-0.0567455	0.529441	0.914646	0.976765	No	NA	chr21	46768124
cg12509004	-0.558562	0.385093	0.14693	0.651142	No	NA	chr7	129691220
cg10093679	-0.758379	0.423328	0.0732179	0.568308	No	NA	chr11	65482056
cg06695338	0.18069	0.456975	0.692544	0.906429	No	NA	chr4	187518024
cg14518178	0.0615565	0.401355	0.878105	0.965762	No	NA	chr17	30768042
cg02771681	0.173008	0.407957	0.671505	0.899534	No	NA	chr2	3458850
cg02956660	-0.130403	0.413701	0.752601	0.926389	No	NA	chr1	22207011
cg08492912	-0.361571	0.463062	0.434905	0.810741	No	NA	chr16	764759
cg27040104	-0.240196	0.371667	0.518107	0.843304	No	NA	chr16	1384722
cg18064824	-0.554935	0.507419	0.274112	0.737478	No	NA	chr2	176978893
cg13567205	0.134703	0.370896	0.716467	0.914337	No	NA	chr9	137727338
cg22873748	0.584128	0.459018	0.203175	0.694321	No	NA	chr4	1189213
cg13995427	1.01103	0.493831	0.0406274	0.504201	No	NA	chr9	117134861
cg26075742	0.448328	0.616071	0.466784	0.823704	No	NA	chr8	10753237
cg07080244	-0.412847	0.410093	0.314072	0.757065	No	NA	chr11	120051676
cg12671739	-0.32751	0.486185	0.500545	0.836772	No	NA	chr9	127615861
cg21484940	-0.0866714	0.501394	0.862761	0.96097	No	NA	chr7	48129992
cg13976866	-0.716318	0.490674	0.144327	0.649152	No	NA	chr7	128696069
cg06846259	0.0601046	0.514947	0.907082	0.974423	No	NA	chr2	25384654
cg25379390	0.0497111	0.51085	0.92248	0.978965	No	NA	chr11	64793658
cg18754754	-0.510399	0.609975	0.402731	0.79782	No	NA	chr3	179322761
cg11496226	0.520473	0.485475	0.28368	0.742322	No	NA	chr12	129571803
cg01854776	0.334599	0.472173	0.478551	0.828569	No	NA	chr2	235904366
cg03907077	-0.535846	0.400519	0.180935	0.678469	No	NA	chr14	21539025
cg00650641	-0.589864	0.394583	0.13494	0.640691	No	NA	chr7	27127752
cg19966787	0.316082	0.45611	0.488313	0.832146	No	NA	chr16	61952162
cg10490227	-1.06387	0.457421	0.020029	0.437197	No	NA	chr1	40348903
cg05489661	0.345033	0.359975	0.337815	0.768016	No	NA	chr16	88975108
cg02547394	-0.925867	0.319091	0.00371291	0.296107	No	NA	chr13	112721789
cg01945840	0.419333	0.384958	0.276024	0.738332	No	NA	chr22	36013675
cg07724977	-0.309155	0.369509	0.40278	0.797849	No	NA	chr11	35441198
cg21512644	-0.39786	0.441414	0.367412	0.782254	No	NA	chr4	156130016
cg13362546	-0.434117	0.398856	0.276416	0.738614	No	NA	chr1	1102960
cg16855422	-1.08837	0.472629	0.0212905	0.442586	No	NA	chr11	63997982
cg05202141	-0.34418	0.488811	0.481361	0.829573	No	NA	chr7	73134565
cg11963202	-0.424445	0.466203	0.362596	0.780139	No	NA	chr7	98985799
cg21540621	-0.054539	0.478377	0.909231	0.975029	No	NA	chr11	115531033
cg16742756	-1.03658	0.456176	0.0230675	0.450957	No	NA	chr11	47574646
cg27196695	-0.547203	0.431037	0.204261	0.695023	No	NA	chr10	134571377
cg19076702	-0.551749	0.365188	0.130823	0.636919	No	NA	chr17	55193605
cg00035689	-0.600238	0.432964	0.165641	0.666896	No	NA	chr22	43671762
cg25280938	1.48126	0.499147	0.00300146	0.28372	No	NA	chr7	6543803
cg23344692	-0.256961	0.569142	0.651638	0.892298	No	NA	chr14	102775248
cg23459041	0.8162	0.579616	0.15908	0.661101	No	NA	chr1	220263997
cg07877987	0.641401	0.390484	0.10047	0.604555	No	NA	chr10	133871444
cg21145284	-0.162224	0.552186	0.768922	0.931854	No	NA	chr1	2279451
cg01973605	0.061655	0.415016	0.8819	0.966898	No	NA	chr1	10815522
cg23158699	0.700463	0.389842	0.0723697	0.567013	No	NA	chr3	126208552
cg22225420	0.668282	0.58312	0.251776	0.724408	No	NA	chr8	1185471
cg01295034	0.0511476	0.52563	0.922482	0.978965	No	NA	chr16	48576092
cg02086046	-0.921539	0.447881	0.0396328	0.501477	No	NA	chr7	150776474
cg19934500	0.186318	0.432535	0.666644	0.897819	No	NA	chr19	17597507
cg15452590	0.590649	0.42579	0.165386	0.666662	No	NA	chr11	607997
cg04379055	-0.487814	0.440016	0.26759	0.733821	No	NA	chr17	77173076
cg10761804	-0.664917	0.346316	0.0548614	0.535898	No	NA	chr19	1865012
cg25908434	0.257403	0.452261	0.569257	0.862676	No	NA	chr17	78219959
cg17352995	-0.812866	0.376817	0.0309909	0.478824	No	NA	chr4	8201128
cg20947082	-0.726888	0.517959	0.160507	0.662548	No	NA	chr1	233749643
cg00469814	-0.261472	0.53123	0.622577	0.88164	No	NA	chr4	188953677
cg23112301	-0.11813	0.53254	0.824451	0.949436	No	NA	chr5	10765559
cg08347852	-0.336318	0.42568	0.429486	0.808636	No	NA	chr6	32862454
cg07317616	0.128832	0.510082	0.8006	0.941745	No	NA	chr17	80725061
cg15014975	-0.947855	0.352241	0.00712545	0.348292	No	NA	chr1	25257547
cg08832603	-0.903081	0.397276	0.023015	0.450933	No	NA	chr7	96652481
cg05420234	0.272553	0.519591	0.599895	0.873672	No	NA	chr15	30489014
cg04081844	-0.210037	0.417213	0.614663	0.878954	No	NA	chr13	113613272
cg04592958	0.216296	0.391445	0.580566	0.866852	No	NA	chr19	5138093
cg11965966	0.214333	0.485836	0.659095	0.894941	No	NA	chr1	11997260
cg02842338	1.14165	0.689186	0.0976159	0.600988	No	NA	chr19	58296010
cg14689219	-0.0268821	0.395908	0.945865	0.985548	No	NA	chr17	58217357
cg20273810	-0.603116	0.455438	0.185419	0.681937	No	NA	chr8	137542840
cg19571304	0.19363	0.424059	0.647952	0.891054	No	NA	chr2	96952768
cg19730730	0.201011	0.463989	0.664853	0.897156	No	NA	chr13	111082301
cg08424930	-0.114246	0.422085	0.786644	0.937443	No	NA	chr15	23115353
cg10928426	-0.0727244	0.590095	0.901916	0.97291	No	NA	chr7	127997529
cg12620706	0.346038	0.473121	0.464539	0.822805	No	NA	chr7	155917159
cg27362998	-0.305154	0.487334	0.531204	0.848439	No	NA	chr10	73376966
cg24412501	-0.154879	0.406176	0.702973	0.909751	No	NA	chr11	13690194
cg09690118	0.148845	0.512557	0.771512	0.932764	No	NA	chr11	1213284
cg08455410	0.0914499	0.50551	0.856441	0.958939	No	NA	chr5	176936872
cg18628255	-0.948802	0.519682	0.0678903	0.559369	No	NA	chr7	44152333
cg24430322	0.0340296	0.398888	0.932014	0.981879	No	NA	chr4	7650318
cg10396281	0.543632	0.352168	0.122668	0.628939	No	NA	chr7	37243747
cg10821610	0.848002	0.521686	0.104056	0.608688	No	NA	chr1	19052235
cg06302818	0.249774	0.437124	0.567726	0.862143	No	NA	chr13	50708043
cg01537687	0.108607	0.371248	0.76987	0.932201	No	NA	chr16	27483282
cg24257725	-0.843123	0.45785	0.0655507	0.555662	No	NA	chr1	11072021
cg23115136	0.0218891	0.411327	0.95756	0.988779	No	NA	chr7	100281759
cg04784519	0.143666	0.472533	0.761102	0.929152	No	NA	chr16	854439
cg18881778	-0.674603	0.501328	0.178421	0.676593	No	NA	chr12	120241287
cg22663859	-0.322854	0.403049	0.423116	0.806057	No	NA	chr13	21900854
cg22442430	0.0943459	0.538684	0.860968	0.960436	No	NA	chr1	25876626
cg14490819	1.40388	0.443493	0.00154808	0.242779	No	NA	chr4	9382765
cg05859578	-0.0460555	0.49273	0.92553	0.979899	No	NA	chr18	77272585
cg21158502	0.110053	0.507602	0.828357	0.950493	No	NA	chr5	74348187
cg25635304	-0.739467	0.397314	0.0627208	0.550727	No	NA	chr16	67563133
cg09414673	-0.8434	0.359705	0.0190424	0.432197	No	NA	chr7	1022797
cg12124973	0.326161	0.486953	0.502986	0.837699	No	NA	chr12	120740010
cg19748840	0.916584	0.408041	0.0246845	0.457117	No	NA	chr12	132864231
cg14361526	0.275047	0.407061	0.499237	0.836242	No	NA	chr14	101512732
cg18331263	-0.54724	0.465698	0.239956	0.717307	No	NA	chr5	68630796
cg21477881	0.476413	0.487727	0.328668	0.763836	No	NA	chr14	105349565
cg21545857	0.486332	0.571692	0.394941	0.794203	No	NA	chr2	242710824
cg05694621	0.367107	0.443448	0.407758	0.800127	No	NA	chr1	66767231
cg24306430	0.604675	0.458093	0.186841	0.682973	No	NA	chr12	124590463
cg08690436	-0.0696944	0.486624	0.886116	0.968085	No	NA	chr8	143636829
cg03294458	0.977404	0.477219	0.0405477	0.503996	No	NA	chr17	40935998
cg09371559	-0.463703	0.48403	0.33806	0.768153	No	NA	chr19	17351300
cg02670123	-0.838318	0.498531	0.0926514	0.595164	No	NA	chr2	173330395
cg17928147	-0.87588	0.433085	0.0431329	0.511282	No	NA	chr19	13125281
cg25472172	0.101009	0.405095	0.803092	0.942656	No	NA	chr2	11685235
cg25632853	0.471522	0.474363	0.320218	0.759809	No	NA	chr15	73088954
cg10899547	-0.631806	0.441091	0.152038	0.655356	No	NA	chr5	179554111
cg20418507	0.0660457	0.388737	0.86509	0.961616	No	NA	chr1	17312801
cg24846791	0.0780311	0.499573	0.875879	0.96488	No	NA	chr6	30074616
cg01176141	-0.452307	0.336373	0.178735	0.676661	No	NA	chr11	70023032
cg24231558	-0.291355	0.531056	0.583257	0.8676	No	NA	chr7	16626326
cg14677130	0.213956	0.371275	0.56443	0.860793	No	NA	chr5	38445916
cg19582265	-0.575294	0.474463	0.225315	0.708865	No	NA	chr19	4229293
cg23493167	0.0764322	0.439177	0.861838	0.960681	No	NA	chr2	219920195
cg19758173	0.436327	0.493656	0.376767	0.786209	No	NA	chr10	1516143
cg23218473	0.663659	0.540629	0.219609	0.705196	No	NA	chr3	176921953
cg25625951	-0.919743	0.432481	0.0334478	0.485375	No	NA	chr22	38381518
cg14107975	-0.60666	0.513568	0.237497	0.715768	No	NA	chr11	96076498
cg25679864	-0.0936199	0.465694	0.840673	0.954109	No	NA	chr10	134844753
cg20345923	-0.304525	0.542466	0.574544	0.864761	No	NA	chr2	1983190
cg04424721	0.932087	0.440135	0.0341978	0.486916	No	NA	chr11	46342365
cg23376870	-0.898937	0.436286	0.0393575	0.500776	No	NA	chr14	90422459
cg02620054	0.844632	0.534569	0.114101	0.619875	No	NA	chr10	133946674
cg07484567	0.563805	0.48567	0.24569	0.720783	No	NA	chr16	84087087
cg25743490	-0.0743781	0.373885	0.842315	0.954526	No	NA	chr18	74804256
cg18950259	-0.723459	0.501819	0.149394	0.653044	No	NA	chr5	134181742
cg10065530	-0.222738	0.401481	0.579037	0.866289	No	NA	chr20	3800567
cg13705556	0.0506964	0.562249	0.928154	0.980695	No	NA	chr19	4058760
cg14481911	0.982836	0.488579	0.0442597	0.513393	No	NA	chr2	242438436
cg25372407	0.124798	0.446492	0.779855	0.93542	No	NA	chr2	242784088
cg04503319	-0.51346	0.436618	0.239597	0.717084	No	NA	chr16	89368367
cg23909834	0.185308	0.533955	0.728556	0.918412	No	NA	chr20	45838906
cg19854787	-0.710943	0.523201	0.1742	0.673262	No	NA	chr1	40712202
cg14373456	-0.303282	0.419088	0.469267	0.824795	No	NA	chr4	55094337
cg04949981	0.0546218	0.39347	0.889592	0.969154	No	NA	chr3	46796026
cg03734594	-0.649957	0.412931	0.115486	0.621465	No	NA	chr13	111297400
cg05504270	0.666822	0.476449	0.161644	0.663566	No	NA	chr16	72130759
cg02667414	0.745484	0.460474	0.105459	0.610516	No	NA	chr6	33133517
cg01842608	-0.343016	0.46413	0.459876	0.820982	No	NA	chr19	54415946
cg10117834	-0.520819	0.401863	0.194971	0.688703	No	NA	chr16	69166316
cg01459882	-0.531481	0.38105	0.163082	0.664713	No	NA	chr16	22308661
cg08569979	-1.11682	0.576672	0.0527856	0.532372	No	NA	chr13	41053715
cg10113760	0.133321	0.518613	0.797123	0.940625	No	NA	chr16	86319254
cg25258098	-0.334232	0.433764	0.44098	0.813454	No	NA	chr11	396794
cg02937313	-0.733613	0.445184	0.0993754	0.603131	No	NA	chr8	42698971
cg25831233	-1.60967	0.705333	0.022481	0.447872	No	NA	chr7	102119529
cg06868481	0.682464	0.449163	0.128658	0.634732	No	NA	chr1	29192086
cg14516100	0.356639	0.526943	0.498528	0.835975	No	NA	chr4	186560083
cg05601199	0.716716	0.569164	0.207942	0.6976	No	NA	chr5	389490
cg07795402	1.05635	0.495711	0.0330903	0.484654	No	NA	chr1	2938954
cg20320535	-0.841225	0.420962	0.04568	0.516898	No	NA	chr8	26435801
cg00390484	-0.683445	0.358817	0.0568169	0.539661	No	NA	chr22	20019695
cg05903872	0.349712	0.498183	0.482695	0.830058	No	NA	chr10	697901
cg04698845	0.593014	0.402704	0.140864	0.645921	No	NA	chr19	578093
cg10702755	0.7987	0.48891	0.102336	0.606545	No	NA	chr8	528084
cg18308877	0.503645	0.517266	0.330222	0.764662	No	NA	chr10	313813
cg19601664	0.734459	0.580792	0.206021	0.696418	No	NA	chr1	117284614
cg22075974	-0.228357	0.562183	0.684599	0.903882	No	NA	chr22	25958548
cg24990422	-0.862157	0.370254	0.0198826	0.436457	No	NA	chr6	28890682
cg20094279	-0.427785	0.423936	0.312936	0.756486	No	NA	chr12	132856142
cg23329275	0.192131	0.519999	0.711767	0.912664	No	NA	chr5	14508132
cg00029979	-0.39927	0.409225	0.329227	0.764118	No	NA	chr17	49027095
cg10785385	-0.580277	0.465839	0.21289	0.700822	No	NA	chr22	51114364
cg24524451	-0.85341	0.428306	0.0463135	0.518365	No	NA	chr7	140372725
cg19446790	0.271679	0.393225	0.489629	0.832644	No	NA	chr12	132647700
cg06588802	-1.11618	0.356653	0.00175042	0.250628	No	NA	chr2	8422236
cg00490648	0.700131	0.449122	0.119023	0.624716	No	NA	chr16	83863902
cg05364750	-0.244608	0.428806	0.568379	0.862351	No	NA	chr7	106301660
cg26126181	0.5187	0.471863	0.271654	0.735996	No	NA	chr5	6347990
cg00480264	-0.562566	0.390647	0.149842	0.653359	No	NA	chr8	57026542
cg02237540	0.373005	0.40523	0.357323	0.777573	No	NA	chr4	619865
cg20816823	0.417775	0.393667	0.288581	0.744753	No	NA	chr11	291537
cg18490269	-1.18293	0.589828	0.0449039	0.515438	No	NA	chr7	1849928
cg23301322	0.991228	0.464507	0.032848	0.48399	No	NA	chr15	81241280
cg22559596	1.1372	0.417523	0.0064558	0.341365	No	NA	chr10	134563955
cg11240755	-0.738299	0.39762	0.0633406	0.551775	No	NA	chr1	26147348
cg02635865	-0.848031	0.433597	0.0504883	0.527583	No	NA	chr20	56885090
cg16686451	-0.593723	0.411018	0.148593	0.652415	No	NA	chr15	66585804
cg05787209	0.612464	0.503563	0.223886	0.708037	No	NA	chr16	31022521
cg14728310	-0.536148	0.490466	0.274332	0.737617	No	NA	chr19	9879317
cg13906646	0.579859	0.40583	0.153055	0.656064	No	NA	chr6	166892921
cg24425854	-0.834484	0.497162	0.0932502	0.595722	No	NA	chr9	34376917
cg15736734	0.560931	0.354063	0.113133	0.618986	No	NA	chr8	43404214
cg25083618	-0.696862	0.494478	0.15875	0.660659	No	NA	chr10	94820988
cg26425305	-0.908845	0.426671	0.0331646	0.484937	No	NA	chr5	3592526
cg08314543	-0.370837	0.400449	0.354418	0.776354	No	NA	chr17	8380278
cg12389685	-0.280068	0.569595	0.622934	0.881753	No	NA	chr5	1779542
cg02487930	0.210132	0.541068	0.697746	0.908008	No	NA	chr4	189476745
cg04807108	0.0522552	0.410886	0.8988	0.972131	No	NA	chr15	78697933
cg04865659	0.740651	0.444858	0.0959296	0.598946	No	NA	chr15	90771840
cg00656410	1.3505	0.458005	0.0031915	0.28744	No	NA	chr1	1157541
cg27138600	-0.270019	0.484482	0.577299	0.865648	No	NA	chr5	121627091
cg23997263	-0.0503386	0.468813	0.914492	0.976735	No	NA	chr6	96462814
cg01268824	-0.516518	0.394944	0.190932	0.685916	No	NA	chr19	58220818
cg20981848	0.728252	0.407374	0.0738281	0.569104	No	NA	chr20	11899258
cg08461752	0.194164	0.30372	0.522636	0.844912	No	NA	chr10	43522343
cg02363875	0.727493	0.385188	0.0589358	0.543942	No	NA	chr7	960707
cg16563255	-1.07042	0.375692	0.00438312	0.310889	No	NA	chr16	72995177
cg11623293	0.0330904	0.425823	0.938059	0.983404	No	NA	chr17	78859060
cg26161368	0.683344	0.534451	0.201041	0.692525	No	NA	chr5	91018691
cg15256305	-0.95012	0.468943	0.0427555	0.510418	No	NA	chr17	36734942
cg23071186	0.182973	0.48991	0.708788	0.911602	No	NA	chr19	6669849
cg09615620	-0.753209	0.34909	0.0309563	0.478763	No	NA	chr16	28891270
cg09110292	-1.36096	0.399891	0.000665738	0.199391	No	NA	chr10	32217076
cg00636079	-0.0779091	0.552047	0.887769	0.968629	No	NA	chr18	74230773
cg19785810	0.434286	0.445526	0.329674	0.764361	No	NA	chr17	52346
cg04698650	0.120865	0.492406	0.806102	0.943627	No	NA	chr16	57760170
cg18021866	1.02285	0.460765	0.0264253	0.463448	No	NA	chr19	53517233
cg08367465	-0.338489	0.525263	0.519304	0.843651	No	NA	chr17	79687612
cg20095851	0.798151	0.484932	0.099784	0.603481	No	NA	chr12	6486701
cg20560283	0.622656	0.511219	0.22323	0.707599	No	NA	chr15	67228949
cg06143315	0.0992739	0.391973	0.800062	0.94166	No	NA	chr2	242950311
cg03246105	0.0642322	0.443962	0.884964	0.967811	No	NA	chr4	683106
cg18631743	-0.334845	0.529537	0.527168	0.84677	No	NA	chr22	20104954
cg21051964	0.237726	0.575593	0.679598	0.902144	No	NA	chr12	58022620
cg13175861	-0.609596	0.40794	0.13509	0.640895	No	NA	chr2	174829296
cg18147280	0.599747	0.540559	0.267217	0.733675	No	NA	chr1	10574359
cg21814870	0.786788	0.53408	0.140707	0.645805	No	NA	chr4	62383240
cg05127440	-0.98017	0.344521	0.00444089	0.311988	No	NA	chr1	226737766
cg00141447	0.610437	0.483091	0.206372	0.69664	No	NA	chr13	113544658
cg10899768	-1.16929	0.436313	0.0073637	0.350274	No	NA	chr8	102506635
cg26840726	-0.223837	0.383297	0.559236	0.858871	No	NA	chr18	47018253
cg26950885	0.067899	0.545793	0.900995	0.972761	No	NA	chr7	2686678
cg13045134	-0.256031	0.471169	0.586857	0.869001	No	NA	chr8	103741780
cg17230640	0.020799	0.430238	0.961443	0.989863	No	NA	chr7	5342893
cg23498445	0.669504	0.494627	0.175879	0.67445	No	NA	chr22	18527557
cg19305696	0.599997	0.536073	0.263036	0.731411	No	NA	chr8	144336415
cg04442576	-0.311003	0.376062	0.408239	0.800226	No	NA	chr6	118228650
cg11721177	0.44679	0.481572	0.353525	0.775903	No	NA	chr1	22919873
cg04186815	0.769164	0.488263	0.115186	0.620987	No	NA	chr16	89613903
cg24407312	-0.997086	0.437954	0.0228047	0.449972	No	NA	chr3	56836004
cg05097179	-0.253951	0.471498	0.590161	0.870202	No	NA	chr1	95089762
cg05567734	0.63674	0.44531	0.152752	0.655803	No	NA	chr13	114108713
cg15443535	-1.15617	0.307986	0.000174048	0.140874	No	NA	chr14	93154317
cg27264249	-1.10701	0.365046	0.0024252	0.272078	No	NA	chr3	2141686
cg05199503	-0.835151	0.375087	0.0259771	0.461709	No	NA	chr15	40728355
cg12649455	0.490359	0.366377	0.180766	0.678305	No	NA	chr20	61878032
cg10373958	0.465087	0.391545	0.234902	0.71435	No	NA	chr11	17801276
cg16765268	-0.338454	0.51813	0.513613	0.841694	No	NA	chr16	11229200
cg22609277	-0.821807	0.424987	0.0531471	0.532857	No	NA	chr1	111746873
cg13447684	-0.167399	0.401825	0.676973	0.90134	No	NA	chr7	1895903
cg12581547	0.0824445	0.507376	0.870919	0.963466	No	NA	chr1	62657689
cg17337668	-0.575629	0.361332	0.111143	0.616964	No	NA	chr17	36863216
cg13526766	0.769853	0.503691	0.126408	0.632332	No	NA	chr9	140077405
cg12656020	-0.141101	0.448616	0.753121	0.926629	No	NA	chr1	91185028
cg25433496	-0.220047	0.43615	0.613894	0.878788	No	NA	chr17	293505
cg15614119	-0.820316	0.533226	0.12395	0.630024	No	NA	chr2	11925153
cg09515921	-0.648972	0.339762	0.056123	0.538159	No	NA	chr1	221057558
cg06319288	0.531332	0.497223	0.28525	0.742991	No	NA	chr22	21987032
cg12306057	-1.19168	0.524855	0.0231778	0.451298	No	NA	chr19	52266295
cg15278374	0.558604	0.512978	0.276179	0.738466	No	NA	chr12	131576088
cg05690644	-0.634055	0.52034	0.223019	0.707412	No	NA	chr8	97158015
cg27115863	-1.15119	0.502917	0.0220777	0.446617	No	NA	chr22	37921640
cg10406526	1.16057	0.449372	0.00980445	0.375701	No	NA	chr19	1051079
cg08326674	0.117698	0.46201	0.798914	0.941279	No	NA	chr7	132266446
cg10351617	-0.898366	0.505567	0.0755769	0.571689	No	NA	chr21	47580738
cg01462184	0.243155	0.439104	0.579748	0.866584	No	NA	chr7	640820
cg05636593	-0.367502	0.494551	0.45742	0.820045	No	NA	chr17	42429529
cg04156606	-0.61704	0.500649	0.21777	0.703961	No	NA	chr10	134859458
cg27169129	0.283354	0.550767	0.606923	0.876362	No	NA	chr1	206223453
cg19903298	-0.296288	0.479748	0.536845	0.850668	No	NA	chr1	3659644
cg14987431	-1.02651	0.429284	0.0167923	0.421504	No	NA	chr10	94455650
cg04847275	1.2782	0.475997	0.00724616	0.349041	No	NA	chr14	95693828
cg19776945	0.51318	0.551734	0.352308	0.775368	No	NA	chr5	8870544
cg24827726	-0.57988	0.337047	0.0853464	0.585127	No	NA	chr3	14581937
cg21067905	0.0129881	0.375411	0.972401	0.992869	No	NA	chr5	139524919
cg09969776	1.05295	0.435455	0.0156042	0.415901	No	NA	chr17	507582
cg03314158	-1.44348	0.445783	0.0012034	0.228199	No	NA	chr16	2653280
cg17534034	-0.0537564	0.527976	0.918903	0.977947	No	NA	chr8	106586880
cg23813179	0.651505	0.406535	0.109027	0.614816	No	NA	chr12	52576336
cg14580667	-0.146921	0.466583	0.752848	0.926511	No	NA	chr14	77737685
cg20494635	-1.08299	0.368518	0.0032952	0.288676	No	NA	chr11	2012071
cg22866825	-0.782835	0.372297	0.0354908	0.491059	No	NA	chr5	125936419
cg15381433	-0.176035	0.457725	0.700544	0.908865	No	NA	chr6	32133429
cg11893698	-0.711032	0.292145	0.01494	0.412115	No	NA	chr8	143463667
cg19434199	0.931664	0.478413	0.051486	0.529134	No	NA	chr21	48018608
cg13356540	-0.761013	0.494939	0.124149	0.630191	No	NA	chr1	7449057
cg10042799	-1.20056	0.40086	0.0027447	0.277644	No	NA	chr14	95236123
cg27403397	0.204922	0.385678	0.595191	0.871923	No	NA	chr12	49960419
cg04401986	-0.332001	0.439195	0.44969	0.817257	No	NA	chr4	81189927
cg14527942	-0.274883	0.542123	0.61212	0.87814	No	NA	chr3	10276383
cg04045089	-0.485079	0.462108	0.293851	0.74722	No	NA	chr16	21170107
cg18595835	-0.292459	0.376894	0.437767	0.811943	No	NA	chr3	12598824
cg07595346	0.13165	0.454526	0.772089	0.932964	No	NA	chr1	24232748
cg22200633	-0.926329	0.483281	0.0552698	0.536785	No	NA	chr11	6651263
cg16646298	0.10508	0.41324	0.799278	0.941389	No	NA	chr6	30698987
cg06911873	0.192931	0.511228	0.705886	0.910624	No	NA	chr19	37342585
cg11702503	0.540298	0.442515	0.222098	0.706801	No	NA	chr19	6215254
cg27089352	-0.0485208	0.553198	0.930107	0.981285	No	NA	chr6	168771639
cg17983632	-0.557223	0.463367	0.229149	0.710934	No	NA	chr6	1621930
cg02011446	-0.0279464	0.454147	0.950932	0.987013	No	NA	chr19	13213716
cg18912103	-0.865987	0.494553	0.0799369	0.577842	No	NA	chr4	2944692
cg16413687	-0.508092	0.388618	0.191066	0.686003	No	NA	chr12	85672623
cg09859456	-0.633855	0.359871	0.0781811	0.575133	No	NA	chr12	72234313
cg12004430	-0.491766	0.4627	0.287865	0.744364	No	NA	chr2	3327257
cg14648534	-0.330526	0.517605	0.523104	0.845123	No	NA	chr9	132315842
cg20690714	0.737822	0.391329	0.0593721	0.544744	No	NA	chr17	76446851
cg20781216	0.333898	0.560655	0.551476	0.856272	No	NA	chr8	144546287
cg17111463	0.26811	0.400758	0.503491	0.837915	No	NA	chr16	11498716
cg24922129	-1.35135	0.561109	0.0160247	0.418342	No	NA	chr11	129242530
cg22881266	-0.389286	0.463909	0.401388	0.7972	No	NA	chr7	157543942
cg06102954	-1.39087	0.36956	0.000167504	0.138047	No	NA	chr21	42741788
cg14372125	0.217037	0.549183	0.692696	0.906492	No	NA	chr9	133306495
cg19375537	-0.00215485	0.561018	0.996935	0.999209	No	NA	chr1	46951589
cg15409004	-0.447468	0.360111	0.214022	0.701496	No	NA	chr10	126850362
cg18934441	0.586515	0.564231	0.298575	0.749499	No	NA	chr7	155918617
cg13446200	-0.781975	0.378761	0.0389646	0.499619	No	NA	chr1	36772095
cg14924160	-1.38528	0.426423	0.00115971	0.226741	No	NA	chr13	41496235
cg22090773	-0.264431	0.386166	0.493495	0.833868	No	NA	chr19	19322678
cg01008256	-0.799486	0.418532	0.0561057	0.538159	No	NA	chr7	100463985
cg04360875	-0.364285	0.504628	0.470364	0.82527	No	NA	chr16	89219415
cg25395660	-0.561023	0.438541	0.200794	0.692346	No	NA	chr3	128212185
cg10194812	-0.612362	0.413338	0.138472	0.644	No	NA	chr10	95360612
cg07389500	1.12266	0.477978	0.0188358	0.430504	No	NA	chr5	137681244
cg14183313	-0.704648	0.430183	0.101418	0.605325	No	NA	chr9	130007677
cg15722526	0.396827	0.529142	0.453289	0.818556	No	NA	chr5	54180254
cg23573638	0.674108	0.507285	0.183896	0.680817	No	NA	chr4	184908254
cg14148253	0.714508	0.411473	0.0824815	0.581137	No	NA	chr7	1015460
cg09887284	-0.955654	0.343635	0.00541887	0.327926	No	NA	chr12	54388147
cg06320642	-0.148617	0.535881	0.781525	0.935871	No	NA	chr2	3063448
cg10965117	1.0547	0.448936	0.0188073	0.430504	No	NA	chr13	112172244
cg07348339	0.916845	0.429233	0.0326787	0.483466	No	NA	chr7	2609259
cg03992096	-0.129529	0.446187	0.771586	0.932784	No	NA	chr13	114928177
cg12718519	-0.789492	0.496125	0.111539	0.617381	No	NA	chr1	2058417
cg00065419	-0.727747	0.533265	0.172347	0.672034	No	NA	chr7	11232925
cg14059768	-1.27572	0.437483	0.00354503	0.293819	No	NA	chr22	32571896
cg23876149	0.306657	0.441988	0.4878	0.831955	No	NA	chr19	292271
cg20272209	-0.0850467	0.534417	0.873559	0.964195	No	NA	chr21	43823797
cg22886405	-0.553187	0.389275	0.155296	0.657744	No	NA	chr7	74508925
cg26127203	-0.536501	0.399869	0.179696	0.677312	No	NA	chr3	11314129
cg18548362	-0.712399	0.525282	0.175028	0.673846	No	NA	chr4	1857197
cg03913921	0.258832	0.48781	0.595696	0.872142	No	NA	chr7	120496827
cg08730747	-0.232336	0.470165	0.621195	0.881159	No	NA	chr16	4385382
cg22242238	-0.514754	0.508511	0.311405	0.755606	No	NA	chr2	25313855
cg02451443	-0.223954	0.396168	0.571869	0.863744	No	NA	chr17	75052257
cg05835514	-0.286166	0.431794	0.507499	0.839538	No	NA	chr5	152870795
cg04532613	-0.356841	0.426455	0.402728	0.79782	No	NA	chr10	22764566
cg14395761	-0.00593623	0.446854	0.989401	0.997183	No	NA	chr17	81018559
cg20458336	0.209602	0.553962	0.705156	0.910484	No	NA	chr11	117165327
cg19940077	-0.668149	0.430129	0.120335	0.626292	No	NA	chr1	200842282
cg04154502	-0.523513	0.450965	0.245694	0.720783	No	NA	chr19	3831293
cg22093805	-0.492215	0.416135	0.236878	0.715488	No	NA	chr4	53588374
cg02722672	0.801613	0.496216	0.106213	0.611456	No	NA	chr4	2967106
cg26510473	-0.0981329	0.473707	0.835885	0.952666	No	NA	chr2	1553797
cg09497201	-0.344899	0.362735	0.341691	0.769962	No	NA	chr8	25906243
cg22608265	-1.06729	0.483592	0.0273135	0.46684	No	NA	chr1	3351106
cg03290530	0.238671	0.508292	0.638674	0.887611	No	NA	chr3	137361526
cg12015851	0.872571	0.511314	0.0879102	0.588603	No	NA	chr15	91425292
cg24594830	-0.82399	0.440545	0.0614298	0.548467	No	NA	chr12	77459352
cg03880506	0.357391	0.359725	0.320461	0.759891	No	NA	chr12	132638107
cg13914636	0.388118	0.472503	0.411413	0.801564	No	NA	chr1	3623102
cg08266974	0.502631	0.51595	0.329964	0.764552	No	NA	chr2	10567273
cg19252741	-0.0301461	0.477156	0.949624	0.986611	No	NA	chr11	68456607
cg04145193	-0.26182	0.389497	0.501456	0.8371	No	NA	chr17	38083691
cg06777516	-0.564197	0.378546	0.13611	0.641843	No	NA	chr5	529258
cg05791779	0.232135	0.441239	0.598819	0.873367	No	NA	chr3	126452023
cg15829056	0.162954	0.439519	0.71082	0.912329	No	NA	chr1	54856415
cg17403512	-0.01806	0.440596	0.967304	0.991462	No	NA	chr15	28700396
cg03062587	0.0965803	0.545873	0.859565	0.959966	No	NA	chr17	1077099
cg19620972	0.123927	0.504534	0.805971	0.943566	No	NA	chr11	65810516
cg09323788	0.981958	0.405178	0.0153709	0.414469	No	NA	chr16	843219
cg10614768	0.152389	0.399594	0.702936	0.909733	No	NA	chr10	135018765
cg01076200	-0.322996	0.379011	0.394099	0.793785	No	NA	chr1	156308436
cg12590521	0.00347462	0.435461	0.993634	0.998329	No	NA	chr12	121678474
cg13238680	-0.160032	0.483934	0.740878	0.922414	No	NA	chr10	65733273
cg19521610	-0.646829	0.409147	0.113896	0.619666	No	NA	chr22	49717457
cg02177317	-0.491977	0.440932	0.264523	0.73232	No	NA	chr20	42142699
cg05142617	-0.0471838	0.602568	0.937586	0.983312	No	NA	chr2	95690821
cg25561754	0.42369	0.452866	0.349492	0.774237	No	NA	chr17	78195418
cg17070988	0.318396	0.47273	0.500613	0.836798	No	NA	chr12	115103351
cg08922032	0.0675786	0.393461	0.863631	0.961156	No	NA	chr15	24920473
cg03441945	-0.3748	0.494464	0.448456	0.81671	No	NA	chr16	8862653
cg05852052	-0.890887	0.50718	0.0789947	0.576279	No	NA	chr16	11946115
cg10466987	0.107523	0.456922	0.813961	0.945881	No	NA	chr17	76921528
cg02053006	-0.924844	0.446321	0.0382517	0.497738	No	NA	chr2	238330319
cg16301004	-0.447021	0.520867	0.390769	0.792236	No	NA	chr10	106082537
cg03291607	-0.519961	0.458838	0.257125	0.727587	No	NA	chr4	644572
cg06855983	-1.02984	0.563372	0.0675518	0.558726	No	NA	chr19	13984313
cg24998349	-0.499565	0.358708	0.163717	0.665241	No	NA	chr9	132956004
cg05965745	-0.557978	0.487082	0.251981	0.724536	No	NA	chr1	3077798
cg21900799	-0.988536	0.588911	0.0932331	0.595722	No	NA	chr8	145004388
cg22711274	-0.34648	0.405965	0.393398	0.793406	No	NA	chr10	70091418
cg08886482	-0.669971	0.544251	0.218324	0.704361	No	NA	chr1	9648699
cg12192884	0.538382	0.53547	0.314686	0.757347	No	NA	chr5	1020109
cg01147465	-0.459572	0.37724	0.22313	0.707499	No	NA	chr14	45366798
cg00822591	-0.451729	0.48824	0.354852	0.776544	No	NA	chr3	16306489
cg11239720	-0.36272	0.402897	0.367972	0.782503	No	NA	chr4	152967415
cg00437048	0.181717	0.421868	0.666654	0.897819	No	NA	chr10	3162191
cg14472366	1.24373	0.516539	0.0160484	0.418545	No	NA	chr13	20875915
cg22676516	-0.903807	0.436525	0.0384094	0.498175	No	NA	chr7	157808983
cg20041597	-0.222262	0.459743	0.628778	0.884024	No	NA	chr8	117962470
cg15366525	-0.448148	0.438277	0.306535	0.753182	No	NA	chr9	110045559
cg11306217	-0.640289	0.52485	0.222486	0.707088	No	NA	chr3	114026249
cg08977270	-0.710415	0.43541	0.102764	0.607003	No	NA	chr3	158450833
cg06691343	-1.09313	0.497431	0.027981	0.469124	No	NA	chr8	53326305
cg27636536	-0.867733	0.379947	0.0223816	0.447589	No	NA	chr2	27273429
cg12495559	0.0533733	0.452599	0.906126	0.974174	No	NA	chr17	78415034
cg04060456	0.197726	0.394111	0.615877	0.879339	No	NA	chr3	195771573
cg17335657	0.195847	0.413547	0.635801	0.886508	No	NA	chr19	29583995
cg24617568	-0.254118	0.470563	0.589176	0.869826	No	NA	chr7	89748647
cg01673931	-0.938974	0.431251	0.0294562	0.47397	No	NA	chr3	49156646
cg07969588	-0.212871	0.599038	0.722323	0.916264	No	NA	chr1	110877876
cg06443542	-1.22311	0.51399	0.0173295	0.424064	No	NA	chr10	100206752
cg16119667	-1.28876	0.451994	0.00435439	0.310334	No	NA	chr2	95825387
cg09701743	0.0474777	0.667991	0.943338	0.984829	No	NA	chr7	138776650
cg17250863	0.504786	0.536927	0.347147	0.772936	No	NA	chr20	33451272
cg06242243	0.596989	0.49199	0.22497	0.708608	No	NA	chr12	124992461
cg05095774	-0.571918	0.57086	0.316414	0.758032	No	NA	chr18	52495848
cg07201754	0.0792849	0.441053	0.857339	0.95926	No	NA	chr1	39491318
cg08264122	0.00902959	0.476427	0.984879	0.996035	No	NA	chr7	1882997
cg07357021	0.899874	0.527259	0.0878772	0.588554	No	NA	chr3	64084951
cg17490973	-0.623565	0.468626	0.183313	0.68041	No	NA	chr9	99802020
cg23971915	-0.514206	0.379269	0.175169	0.673988	No	NA	chr3	46742865
cg09779044	0.567511	0.404545	0.160665	0.662605	No	NA	chr11	46864195
cg08448284	-0.561857	0.553986	0.310483	0.755217	No	NA	chr3	130652221
cg12510512	-0.348124	0.481142	0.46935	0.824831	No	NA	chr7	1717187
cg14201291	0.873398	0.41394	0.0348616	0.489022	No	NA	chr1	208274624
cg11957798	0.291358	0.444716	0.512368	0.841177	No	NA	chr19	2246864
cg16589950	0.0451147	0.390754	0.908084	0.974758	No	NA	chr7	515755
cg25626992	-0.116694	0.376497	0.7566	0.927677	No	NA	chr17	45894369
cg26056498	0.12536	0.531715	0.813614	0.945774	No	NA	chr8	1030319
cg00950706	0.647598	0.488899	0.185302	0.681818	No	NA	chr16	85262920
cg03599009	-0.772414	0.409017	0.0589637	0.543985	No	NA	chr17	38501491
cg07600533	-0.168723	0.508195	0.739886	0.922125	No	NA	chr22	50986031
cg05001908	-0.988288	0.703017	0.159789	0.661735	No	NA	chr7	128045859
cg05572167	-0.122417	0.552379	0.824611	0.949506	No	NA	chr1	156786688
cg13085681	-0.330744	0.482816	0.493324	0.833804	No	NA	chr8	48920761
cg22588640	-0.614734	0.505372	0.223833	0.708034	No	NA	chr2	95963179
cg22900415	-0.121878	0.431753	0.777725	0.934604	No	NA	chr13	20736075
cg26548187	0.15256	0.468069	0.744474	0.923686	No	NA	chr19	3208840
cg18759102	-0.871817	0.443503	0.0493271	0.525048	No	NA	chr1	3100343
cg01197411	-0.111325	0.588322	0.849917	0.956854	No	NA	chr5	87988624
cg01089914	-0.117785	0.654596	0.857204	0.959196	No	NA	chr2	218843229
cg01837630	0.579346	0.40091	0.148437	0.65231	No	NA	chr2	128385752
cg06293395	0.0629086	0.47598	0.894853	0.970791	No	NA	chr16	1193136
cg13414221	0.315456	0.632014	0.617689	0.879921	No	NA	chr1	116311596
cg04454285	0.0937715	0.559742	0.866956	0.96214	No	NA	chr16	86016317
cg14405528	0.412123	0.551728	0.455084	0.819163	No	NA	chr22	47372700
cg04562611	0.195588	0.476221	0.681286	0.902858	No	NA	chr16	615315
cg15855170	0.252589	0.580896	0.663688	0.896623	No	NA	chr11	116574279
cg02630277	-0.441902	0.417529	0.289884	0.745552	No	NA	chr12	10704074
cg13937462	0.0227936	0.404728	0.955088	0.988154	No	NA	chr11	624908
cg15939253	-0.959148	0.330055	0.00366051	0.295383	No	NA	chr11	66049932
cg02304481	1.08434	0.445632	0.0149634	0.412115	No	NA	chr2	97652129
cg13622068	0.317309	0.517654	0.539893	0.851821	No	NA	chr13	55373912
cg08886711	-0.517668	0.422427	0.220401	0.705751	No	NA	chr12	48399180
cg14844619	-0.315798	0.418984	0.451016	0.817692	No	NA	chr11	107880372
cg25643154	-0.15932	0.408893	0.696805	0.907795	No	NA	chr6	159084057
cg27016988	1.03568	0.443984	0.0196641	0.435671	No	NA	chr10	134186967
cg17607627	0.0344965	0.524459	0.947557	0.986052	No	NA	chr20	62317519
cg21901227	0.366632	0.403613	0.363679	0.780601	No	NA	chr12	125434661
cg26803352	-0.599303	0.54508	0.27156	0.73593	No	NA	chr18	76001773
cg04841405	0.55446	0.51947	0.28581	0.743256	No	NA	chr16	1501118
cg00013441	-0.692104	0.357261	0.0527147	0.532172	No	NA	chr12	123258908
cg19032662	-0.565677	0.473571	0.232285	0.712731	No	NA	chr8	94242042
cg08572679	-0.838325	0.349026	0.0163103	0.420049	No	NA	chr16	27214781
cg01599099	0.799001	0.482468	0.0977076	0.601087	No	NA	chr11	66649832
cg24042517	-0.565558	0.498266	0.256354	0.726974	No	NA	chr17	46704410
cg16240769	1.08077	0.425027	0.0109957	0.38491	No	NA	chr16	28518114
cg13266018	0.720545	0.553762	0.193196	0.687454	No	NA	chr7	5637739
cg27081107	0.460755	0.407899	0.258653	0.728388	No	NA	chr10	438661
cg12744758	0.0500021	0.424396	0.906211	0.974207	No	NA	chr13	113568090
cg22896354	-0.0663229	0.479588	0.89001	0.969286	No	NA	chr17	21367200
cg27326062	0.0839154	0.449853	0.852022	0.957471	No	NA	chr3	109115422
cg00321614	0.307492	0.591688	0.603282	0.875094	No	NA	chr5	172856932
cg05533233	0.471621	0.44916	0.293716	0.74718	No	NA	chr5	131625241
cg03706175	-0.777092	0.551451	0.158783	0.660694	No	NA	chr2	47597331
cg16683965	0.17132	0.470442	0.715733	0.914033	No	NA	chr5	51813682
cg21324211	-0.989158	0.358679	0.00581954	0.332932	No	NA	chr15	83419064
cg05452084	-0.727022	0.401993	0.0705215	0.56375	No	NA	chr16	88555715
cg15155199	0.333299	0.503672	0.508139	0.839755	No	NA	chr11	65733992
cg21641573	0.443912	0.510818	0.384836	0.789778	No	NA	chr4	1210478
cg01650137	-0.48795	0.435205	0.262205	0.730879	No	NA	chr4	153534702
cg13298827	-0.848158	0.502839	0.0916536	0.593695	No	NA	chr5	140243301
cg01444801	0.110962	0.396804	0.779754	0.935383	No	NA	chr10	135216882
cg02901790	0.31518	0.599727	0.599208	0.873468	No	NA	chr8	144391601
cg16217510	-0.498587	0.414544	0.229079	0.710921	No	NA	chr5	1836793
cg24193659	0.448263	0.327555	0.171152	0.671233	No	NA	chr11	788406
cg17939040	0.796453	0.607594	0.189915	0.685311	No	NA	chr17	35503956
cg14330293	0.111565	0.432008	0.796217	0.940297	No	NA	chr17	1374051
cg05537267	-0.504254	0.48092	0.2944	0.747551	No	NA	chr9	6902590
cg07974511	0.244189	0.4661	0.60035	0.873894	No	NA	chr2	63283013
cg14280533	0.809829	0.483306	0.0938161	0.596412	No	NA	chr14	73706527
cg14912723	-1.08979	0.393706	0.00563949	0.331009	No	NA	chr1	113616077
cg22356063	0.866375	0.516952	0.0937522	0.596384	No	NA	chr13	46159050
cg09813301	-1.00758	0.488241	0.0390459	0.499812	No	NA	chr16	411182
cg23182573	-0.653007	0.467073	0.162087	0.663875	No	NA	chr2	9983397
cg08057038	-0.432539	0.486818	0.37427	0.785206	No	NA	chr11	626128
cg04574346	-0.615483	0.509307	0.226866	0.709788	No	NA	chr12	132976866
cg17700915	-0.869977	0.490863	0.0763375	0.572454	No	NA	chr19	52840042
cg01263877	-0.595419	0.56781	0.294351	0.747539	No	NA	chr19	3721303
cg07938763	0.145807	0.440904	0.740872	0.922408	No	NA	chr19	2516966
cg10022966	0.117897	0.433905	0.785845	0.937229	No	NA	chr12	34518957
cg23704627	-0.563551	0.379167	0.137204	0.642973	No	NA	chr22	39152758
cg19924540	0.774883	0.430319	0.0717476	0.566139	No	NA	chr7	5534721
cg00806704	-0.147766	0.391279	0.705692	0.910578	No	NA	chr13	28539042
cg11462099	-0.867027	0.31089	0.00528953	0.325656	No	NA	chr13	113540512
cg02676580	0.00253604	0.491563	0.995884	0.998886	No	NA	chr16	30889049
cg12652780	-0.0108043	0.489083	0.982375	0.995378	No	NA	chr11	70178166
cg15996397	-0.981203	0.490782	0.0455798	0.516767	No	NA	chr2	100831189
cg11428189	0.163966	0.456574	0.719504	0.915358	No	NA	chr3	107552873
cg08460435	-0.415267	0.467898	0.374801	0.785428	No	NA	chr1	109203610
cg15291740	0.945777	0.44677	0.0342663	0.486916	No	NA	chr17	48478766
cg15963344	0.0356204	0.448231	0.93666	0.983051	No	NA	chr12	122492779
cg08040395	1.03214	0.405242	0.0108661	0.383295	No	NA	chr17	77078833
cg18546689	-0.616816	0.388455	0.112316	0.618204	No	NA	chr13	43148295
cg26738606	-0.594916	0.40203	0.138932	0.644344	No	NA	chr15	40698392
cg05784847	0.850683	0.495373	0.0859322	0.585963	No	NA	chr15	31381816
cg10663370	-0.609723	0.572699	0.287035	0.743959	No	NA	chr17	12692644
cg01530024	0.277161	0.436333	0.525295	0.846059	No	NA	chr4	5458553
cg09220891	-0.202862	0.484152	0.675212	0.900686	No	NA	chr16	89357741
cg23479730	-1.17283	0.293529	6.45e-05	0.106951	No	NA	chr14	99681757
cg14783184	0.600573	0.507353	0.236517	0.715251	No	NA	chr6	33325772
cg07505719	-0.290299	0.477496	0.543214	0.852996	No	NA	chr10	88982663
cg11257092	-0.959657	0.526115	0.0681458	0.559828	No	NA	chr14	101874283
cg06026520	0.316428	0.461922	0.493329	0.833804	No	NA	chr14	81597073
cg18603396	-0.239607	0.478874	0.616826	0.879627	No	NA	chr11	115375369
cg04610667	-0.685376	0.542501	0.206458	0.69673	No	NA	chr7	75704037
cg05753589	-0.359693	0.493415	0.46601	0.823353	No	NA	chr1	2064765
cg13280041	-0.0633222	0.468034	0.892379	0.970098	No	NA	chr6	138866865
cg14448434	0.21329	0.37301	0.567452	0.861989	No	NA	chr4	140651952
cg03768727	0.190232	0.487785	0.696543	0.907706	No	NA	chr12	121659614
cg27368606	-0.384494	0.428863	0.369964	0.783472	No	NA	chr4	186768730
cg04764687	0.378384	0.388589	0.330187	0.764661	No	NA	chr16	89949827
cg04641474	1.05453	0.477632	0.0272562	0.466538	No	NA	chr5	1864666
cg13366899	-0.153328	0.493797	0.756174	0.92755	No	NA	chr7	5322580
cg06176929	-1.03381	0.439334	0.0186156	0.429785	No	NA	chr7	158331066
cg18780217	-0.560174	0.451852	0.215075	0.702106	No	NA	chr12	112204756
cg20878780	0.479011	0.426827	0.261752	0.730605	No	NA	chr12	121880280
cg25862072	0.163284	0.496768	0.742387	0.922944	No	NA	chr6	164520845
cg26434983	-0.620601	0.445261	0.163381	0.664959	No	NA	chr15	89952904
cg07343612	-0.434141	0.519745	0.40355	0.798186	No	NA	chr16	622815
cg20555305	-0.789175	0.449326	0.0790285	0.576353	No	NA	chr8	145626588
cg11553068	-0.0802866	0.372685	0.829434	0.950827	No	NA	chr14	105767198
cg23616097	-0.487829	0.572271	0.393968	0.793721	No	NA	chr7	5463348
cg06474225	-0.0556388	0.49282	0.910111	0.975369	No	NA	chr10	124228770
cg07032258	0.0721328	0.391484	0.853814	0.958126	No	NA	chr11	13357037
cg26539593	-0.850818	0.417363	0.041494	0.506174	No	NA	chr5	137774958
cg23760687	-0.906154	0.493184	0.0661576	0.55655	No	NA	chr13	25621735
cg01181584	0.638009	0.523958	0.223349	0.707708	No	NA	chr3	187439427
cg10438977	-0.321409	0.449112	0.474204	0.826719	No	NA	chr16	602135
cg17910679	0.226055	0.44671	0.612826	0.878451	No	NA	chr17	79981754
cg07661167	0.875991	0.489158	0.0733228	0.568417	No	NA	chr10	37990439
cg13324630	0.792117	0.44945	0.0779992	0.574856	No	NA	chr21	36837822
cg01420426	-0.667138	0.37211	0.0729965	0.567922	No	NA	chr1	41832032
cg06780216	0.634897	0.468707	0.175554	0.674267	No	NA	chr16	2374397
cg02943720	-0.297944	0.38847	0.443102	0.814434	No	NA	chr12	7036715
cg14506970	0.364903	0.550208	0.507196	0.839368	No	NA	chr4	84557603
cg10150421	-1.00828	0.337292	0.00279588	0.278994	No	NA	chr4	48909039
cg06486124	-0.840378	0.402263	0.0366962	0.494175	No	NA	chr16	619677
cg14711997	1.12286	0.541399	0.0380796	0.497427	No	NA	chr7	150652864
cg02684104	-0.69568	0.386568	0.0719192	0.566481	No	NA	chr6	30698706
cg08217910	-0.483595	0.431973	0.262925	0.731367	No	NA	chr2	120188912
cg15288815	-0.777347	0.441931	0.0785814	0.575636	No	NA	chr8	74659085
cg02504820	-0.100347	0.517258	0.846178	0.955734	No	NA	chr12	129462997
cg03606898	0.586003	0.536941	0.275108	0.737902	No	NA	chr19	2926882
cg01334735	-0.328031	0.663533	0.621044	0.881128	No	NA	chr3	170520549
cg24891434	-0.791837	0.482403	0.100706	0.604631	No	NA	chr11	69934031
cg11342198	0.333857	0.572568	0.559835	0.85914	No	NA	chr7	52155829
cg13525062	0.279271	0.513835	0.586784	0.868992	No	NA	chr7	157926529
cg09551343	0.917771	0.453698	0.0430867	0.511221	No	NA	chr15	32215657
cg24865406	-1.17771	0.393988	0.00279701	0.278994	No	NA	chr1	230203041
cg06490627	0.473288	0.535296	0.37661	0.786198	No	NA	chr16	50344198
cg11467272	0.78163	0.474994	0.0998551	0.603565	No	NA	chr1	224059095
cg21322436	-0.875157	0.455847	0.0548774	0.535898	No	NA	chr7	145812842
cg16457778	-0.814166	0.371706	0.0284988	0.471329	No	NA	chr17	79885584
cg14758740	0.701358	0.569554	0.218168	0.704217	No	NA	chr17	941872
cg27107531	-0.731815	0.355334	0.0394451	0.501067	No	NA	chr1	224370763
cg25058023	-0.0916238	0.424239	0.82901	0.950682	No	NA	chr7	154863176
cg16749355	0.796326	0.5148	0.121896	0.628026	No	NA	chr7	1492619
cg19252369	0.138587	0.420664	0.741817	0.922732	No	NA	chr13	21580144
cg21481141	-0.61558	0.350889	0.0793711	0.576819	No	NA	chr19	1268838
cg21629166	0.0882704	0.513693	0.863567	0.961141	No	NA	chr7	1589473
cg15272769	-0.294597	0.53796	0.583954	0.867878	No	NA	chr18	11981307
cg00056066	-0.264276	0.377678	0.48409	0.830544	No	NA	chr10	25010738
cg24725789	-0.67908	0.470707	0.14911	0.652785	No	NA	chr10	119310288
cg15900987	0.220958	0.467585	0.636533	0.886772	No	NA	chr1	156212578
cg07398105	-0.792669	0.521915	0.12882	0.634911	No	NA	chr1	18958823
cg21807034	-0.89015	0.573755	0.120795	0.626815	No	NA	chr18	61144150
cg21994712	0.0585113	0.515388	0.909612	0.975199	No	NA	chr19	21861136
cg04983276	0.385202	0.452901	0.395036	0.794255	No	NA	chr22	22020076
cg19003326	0.50978	0.682507	0.45511	0.819164	No	NA	chr5	60720320
cg15825155	-0.900539	0.368392	0.0145046	0.409987	No	NA	chr17	80798160
cg01038492	-0.292151	0.506764	0.564275	0.86074	No	NA	chr6	80780257
cg18690729	0.371098	0.524786	0.479478	0.82888	No	NA	chr10	128250156
cg03079937	0.50909	0.407592	0.211659	0.700082	No	NA	chr10	1444808
cg04832916	0.550692	0.556703	0.322564	0.760816	No	NA	chr12	121736579
cg18054632	0.377787	0.401463	0.346692	0.772762	No	NA	chr19	54377302
cg15831296	-0.469928	0.541466	0.38546	0.790042	No	NA	chr14	101192591
cg12044599	-1.17094	0.555427	0.0350157	0.489313	No	NA	chr11	67206308
cg04475157	-0.143329	0.540512	0.790876	0.938602	No	NA	chr6	18521612
cg01612290	-0.0283349	0.441734	0.948855	0.986424	No	NA	chr3	148709334
cg26736850	0.627843	0.523741	0.230619	0.711814	No	NA	chr16	532656
cg06460328	-0.392822	0.528774	0.457547	0.820071	No	NA	chr16	89003037
cg27103616	0.658418	0.447592	0.141285	0.646377	No	NA	chr6	37626335
cg19073447	0.672722	0.377842	0.075005	0.570808	No	NA	chr10	134024191
cg24806732	-0.0957496	0.510201	0.851135	0.95722	No	NA	chr17	7608859
cg19384289	-0.850362	0.396159	0.0318315	0.48106	No	NA	chr2	176994365
cg09925987	0.322924	0.465681	0.488031	0.83203	No	NA	chr7	2629300
cg04199615	-0.43432	0.464843	0.350131	0.774513	No	NA	chr5	10150331
cg05844247	0.469032	0.510472	0.35819	0.777894	No	NA	chr20	21694428
cg07392358	0.301817	0.45986	0.511615	0.840967	No	NA	chr5	1410090
cg24025550	-0.446372	0.346547	0.197726	0.690464	No	NA	chr15	59157523
cg24037389	-0.388576	0.564948	0.491573	0.833194	No	NA	chr8	27845182
cg22362377	0.0805994	0.607363	0.894428	0.970701	No	NA	chr6	104894401
cg16873973	0.285788	0.525148	0.5863	0.868804	No	NA	chr7	5920535
cg00031063	0.0380649	0.426625	0.928904	0.980888	No	NA	chr1	17303752
cg19855366	-0.882508	0.393107	0.0247711	0.45724	No	NA	chr13	111267979
cg10604373	0.892366	0.42758	0.0368869	0.494765	No	NA	chr3	194004692
cg00240378	0.517221	0.435824	0.23532	0.714571	No	NA	chr2	8850020
cg01979489	-0.671356	0.455119	0.14018	0.645304	No	NA	chr16	332603
cg11693285	0.251316	0.457733	0.582975	0.867524	No	NA	chr10	131927345
cg22770560	0.382084	0.505056	0.449338	0.817064	No	NA	chr7	157345452
cg11743259	-0.417275	0.488937	0.39342	0.793415	No	NA	chr22	39955925
cg17008164	-2.00694	0.443426	6.01e-06	0.0625914	No	NA	chr15	31507824
cg10480648	0.317975	0.414816	0.443352	0.814479	No	NA	chr2	236750693
cg21014639	-0.060934	0.494058	0.901843	0.972894	No	NA	chr12	121104909
cg09269869	-0.0241129	0.586759	0.96722	0.991447	No	NA	chr2	46562819
cg16926213	-0.93854	0.428785	0.0286087	0.471793	No	NA	chr1	1841314
cg14378084	0.237018	0.438464	0.588808	0.869742	No	NA	chr22	42736914
cg02856525	0.29371	0.591364	0.619425	0.880531	No	NA	chr4	105502811
cg08251598	0.264242	0.31614	0.403245	0.798076	No	NA	chr19	34268333
cg16592223	-0.131767	0.510798	0.796436	0.940359	No	NA	chr16	29144962
cg14659346	-0.186176	0.386519	0.630038	0.88439	No	NA	chr2	233246431
cg20149170	-0.00731944	0.440817	0.986752	0.996543	No	NA	chr1	23105148
cg14087341	0.647566	0.583446	0.267043	0.73361	No	NA	chr9	135232075
cg07039378	0.0193493	0.457828	0.966289	0.991166	No	NA	chr7	73645723
cg20007643	-0.45521	0.325943	0.162536	0.664202	No	NA	chr7	130791009
cg12226041	-0.27364	0.465304	0.556473	0.85801	No	NA	chr16	57662099
cg09664593	0.249597	0.461574	0.588679	0.869728	No	NA	chr16	68003907
cg14075424	0.595515	0.429992	0.16607	0.667365	No	NA	chr19	13988235
cg09572125	0.302629	0.608492	0.618948	0.880325	No	NA	chr6	33400477
cg05099952	0.00120073	0.479838	0.998003	0.999498	No	NA	chr16	30367546
cg24976385	-0.348093	0.379142	0.358564	0.77812	No	NA	chr10	96163371
cg04517903	-0.119508	0.411959	0.771742	0.932832	No	NA	chr16	1557605
cg11474763	0.412708	0.507792	0.416362	0.803577	No	NA	chr8	145532389
cg04156729	-1.32125	0.393901	0.000795742	0.207155	No	NA	chr2	240646190
cg21468244	0.683328	0.444052	0.123842	0.630009	No	NA	chr16	68804845
cg12079885	-0.241273	0.45889	0.599045	0.873438	No	NA	chr12	125328475
cg15626405	-0.435211	0.418901	0.298834	0.749671	No	NA	chr5	536047
cg16647364	0.515824	0.393981	0.190447	0.685625	No	NA	chr7	149489783
cg10686659	0.0610136	0.461628	0.89485	0.970791	No	NA	chr11	91883358
cg17827477	-0.764412	0.444066	0.0851797	0.584868	No	NA	chr22	49487343
cg09901556	-0.514588	0.500044	0.30344	0.751774	No	NA	chr10	3374274
cg12241532	0.163165	0.482279	0.735122	0.920526	No	NA	chr10	3162117
cg20396385	-0.0609841	0.40552	0.880461	0.966491	No	NA	chr7	1855709
cg11541382	-0.123851	0.444488	0.780524	0.935597	No	NA	chr7	150328663
cg07517040	-0.560742	0.452883	0.215656	0.70247	No	NA	chr20	61721013
cg07458698	-0.652782	0.41826	0.118593	0.624399	No	NA	chr2	67624494
cg00305285	0.203806	0.482538	0.67276	0.899959	No	NA	chr1	1017115
cg22643294	-0.285337	0.416422	0.493211	0.833755	No	NA	chr20	3804771
cg05924426	0.386288	0.4092	0.345165	0.771945	No	NA	chr14	105353169
cg23105130	-0.359615	0.446712	0.420805	0.80509	No	NA	chr8	144799022
cg00894481	-0.0109297	0.450142	0.980629	0.994911	No	NA	chr1	15912201
cg27630690	-0.596775	0.477549	0.211423	0.699926	No	NA	chr11	69530495
cg11125883	-0.366595	0.535997	0.494007	0.833996	No	NA	chr12	68729045
cg04804808	0.667927	0.474493	0.15923	0.661291	No	NA	chr3	127545422
cg07910460	-1.05811	0.46959	0.024242	0.455336	No	NA	chr12	99135985
cg17128417	-0.576548	0.436741	0.186797	0.682973	No	NA	chr2	20865088
cg08399336	0.11952	0.471679	0.799965	0.941626	No	NA	chr4	129488643
cg21477922	-0.821496	0.376377	0.029062	0.472554	No	NA	chr4	6784396
cg26102295	0.262716	0.525614	0.617197	0.879718	No	NA	chr7	1423622
cg15363979	-0.206562	0.409644	0.614088	0.878791	No	NA	chr6	160784385
cg06434454	0.294972	0.427973	0.490678	0.832919	No	NA	chr5	5146320
cg06924878	-0.881173	0.483183	0.0681997	0.559872	No	NA	chr6	33134045
cg20276503	-0.756785	0.556805	0.174097	0.673196	No	NA	chr1	111992326
cg23162201	0.307922	0.596797	0.605884	0.875968	No	NA	chr11	8280741
cg22969669	0.406438	0.383392	0.289094	0.745081	No	NA	chr19	19613165
cg18707501	0.561776	0.760228	0.459933	0.820982	No	NA	chr15	26860777
cg11715828	-1.03197	0.512644	0.0441117	0.513079	No	NA	chr1	44884150
cg13355874	-0.758737	0.528862	0.151384	0.654889	No	NA	chr1	5932351
cg03460534	-0.112608	0.435811	0.796108	0.940262	No	NA	chr11	63839528
cg21268252	-0.162373	0.411792	0.693354	0.906649	No	NA	chr2	38604622
cg12126344	0.554213	0.478605	0.246875	0.721506	No	NA	chr1	12207564
cg08118034	-0.46277	0.50081	0.355464	0.776775	No	NA	chr22	29706595
cg24852756	-0.897621	0.411822	0.0292846	0.473431	No	NA	chr19	18794627
cg21407906	-0.749127	0.454123	0.0990228	0.602685	No	NA	chr20	61427925
cg00537979	-0.37527	0.45634	0.41088	0.801345	No	NA	chr21	46876731
cg03489907	0.565225	0.540678	0.295838	0.748174	No	NA	chr7	1650459
cg05809578	-0.150016	0.465992	0.747507	0.924655	No	NA	chr19	3693164
cg26820929	-0.76489	0.619781	0.217155	0.703426	No	NA	chr1	28995935
cg12747467	0.525101	0.415651	0.206473	0.696737	No	NA	chr17	1104696
cg13799838	0.408721	0.54098	0.449937	0.817313	No	NA	chr9	84217219
cg10553894	0.366015	0.462022	0.428243	0.808137	No	NA	chr11	68550534
cg18958859	-0.519278	0.539868	0.336119	0.767093	No	NA	chr6	28832245
cg22792014	0.78806	0.396584	0.0469088	0.519561	No	NA	chr10	134267908
cg08479603	0.0640928	0.506753	0.899354	0.972295	No	NA	chr1	19638460
cg23223544	0.397345	0.40665	0.328511	0.763719	No	NA	chr13	114807760
cg00439752	0.259636	0.430694	0.546621	0.854355	No	NA	chr2	25467289
cg21192376	-0.450952	0.446804	0.312839	0.756438	No	NA	chr14	53020168
cg04446326	1.01825	0.503071	0.0429639	0.510903	No	NA	chr11	14613845
cg13532854	-0.476261	0.473965	0.314972	0.757421	No	NA	chr7	155898355
cg02580923	-0.0596222	0.556055	0.914612	0.976765	No	NA	chr12	117470541
cg25976672	-0.522894	0.532364	0.325996	0.762504	No	NA	chr2	235907796
cg17522727	-0.227922	0.465547	0.624432	0.882328	No	NA	chr11	794867
cg10788618	-0.317981	0.413585	0.441988	0.813911	No	NA	chr17	46622022
cg09610826	-0.0767873	0.331121	0.816615	0.94672	No	NA	chr22	50587761
cg15889703	-0.171143	0.473577	0.717812	0.914852	No	NA	chr7	97937000
cg17550708	-0.189594	0.46334	0.682401	0.903169	No	NA	chr5	570261
cg22113854	0.138106	0.519388	0.790315	0.938451	No	NA	chr2	219856354
cg26467631	0.464545	0.404413	0.250684	0.723776	No	NA	chr2	127826083
cg12820627	0.178269	0.483358	0.712267	0.912849	No	NA	chr2	207147089
cg17819896	0.0650171	0.452996	0.885874	0.968016	No	NA	chr19	4688966
cg17292583	-0.58751	0.384834	0.126846	0.632766	No	NA	chr3	184287196
cg20964064	-0.175841	0.457664	0.70082	0.908955	No	NA	chr20	62084549
cg08576350	-0.814356	0.457979	0.0753791	0.571406	No	NA	chr20	61508481
cg23502473	0.772181	0.458001	0.091799	0.593981	No	NA	chr18	32867997
cg26145926	-0.873261	0.499075	0.0801597	0.578061	No	NA	chr1	185703346
cg06036476	-0.140682	0.453808	0.756559	0.927662	No	NA	chr8	92053320
cg10805850	-0.472629	0.39424	0.230592	0.711814	No	NA	chr13	98794470
cg14712058	0.700971	0.354227	0.0478301	0.521609	No	NA	chr19	16988083
cg05710142	-0.0247037	0.501564	0.960718	0.989715	No	NA	chr1	33223592
cg05233128	0.553941	0.525627	0.291944	0.746282	No	NA	chr19	3659669
cg27312798	-0.158127	0.513253	0.758016	0.928141	No	NA	chr14	105213100
cg01892997	0.297715	0.496379	0.548657	0.855211	No	NA	chr6	146864209
cg22783052	0.437281	0.665294	0.511004	0.840775	No	NA	chr5	173316348
cg23146472	-0.428013	0.436139	0.326411	0.762659	No	NA	chr6	43214495
cg23945273	-0.76485	0.452427	0.090923	0.592635	No	NA	chr4	120987944
cg23900422	0.315907	0.483952	0.513908	0.841784	No	NA	chr17	77679767
cg09103658	0.019056	0.44377	0.965748	0.991053	No	NA	chr17	78442672
cg18480781	-0.709885	0.477981	0.137498	0.643316	No	NA	chr15	60294291
cg11411884	0.301834	0.415151	0.467197	0.82384	No	NA	chr4	1016333
cg06401414	-0.384402	0.499618	0.441661	0.813733	No	NA	chr8	141599436
cg08553857	0.64269	0.440272	0.144357	0.649182	No	NA	chr19	994362
cg23277389	-0.448697	0.398457	0.260129	0.729506	No	NA	chr8	49834543
cg15546282	0.959092	0.488565	0.0496369	0.525895	No	NA	chr1	1903425
cg19935850	-0.0507335	0.431288	0.906359	0.974243	No	NA	chr4	41753439
cg20574650	0.843185	0.535632	0.115444	0.621416	No	NA	chr15	55697065
cg00682096	-1.3891	0.406202	0.000626826	0.194981	No	NA	chr17	46672924
cg09480289	0.0557202	0.404116	0.890334	0.969432	No	NA	chr3	126746109
cg01287088	0.902328	0.533681	0.0908817	0.592605	No	NA	chr5	176827392
cg19757176	0.134587	0.480139	0.779241	0.935188	No	NA	chr1	154128041
cg23851167	-0.714571	0.534947	0.181621	0.679185	No	NA	chr20	62131189
cg15563027	-0.127511	0.547642	0.815888	0.946512	No	NA	chr4	41215455
cg21820873	1.69436	0.402791	2.59e-05	0.0751267	No	NA	chr11	64138719
cg15079605	-1.10171	0.477262	0.0209777	0.440867	No	NA	chr14	73704078
cg01779076	-0.621929	0.504026	0.217232	0.703471	No	NA	chr2	201980642
cg21767135	-0.434008	0.339974	0.201746	0.693204	No	NA	chr3	3169141
cg09883849	0.0947581	0.37289	0.799404	0.941437	No	NA	chr7	12510863
cg07458308	-0.294459	0.379116	0.437337	0.811825	No	NA	chr5	134827512
cg14641596	1.27494	0.515502	0.0133912	0.402242	No	NA	chr3	194916446
cg19823603	-0.656782	0.421644	0.119312	0.624944	No	NA	chr6	27651901
cg00218149	-0.958739	0.50326	0.0567728	0.539589	No	NA	chr16	3194070
cg01330312	0.502795	0.455235	0.269388	0.734869	No	NA	chr10	51567670
cg04330597	-1.16253	0.455694	0.0107374	0.382187	No	NA	chr2	235907735
cg09181339	-0.775703	0.37633	0.0392812	0.500406	No	NA	chr16	68298125
cg03936315	-0.607008	0.491875	0.217177	0.70344	No	NA	chr2	233749813
cg17588812	0.301207	0.371824	0.417895	0.804203	No	NA	chr2	241689985
cg00070899	-0.77198	0.405422	0.0568917	0.5399	No	NA	chr6	34024479
cg06458248	-0.742735	0.349497	0.0335737	0.485662	No	NA	chr19	13117917
cg11870100	0.729362	0.531005	0.169581	0.669896	No	NA	chr11	34534542
cg18056232	-0.271395	0.363957	0.455862	0.819491	No	NA	chr11	46368805
cg08941173	0.33323	0.631868	0.597935	0.873005	No	NA	chr11	125034971
cg18575532	-0.447465	0.348688	0.199393	0.69142	No	NA	chr17	37785426
cg07295775	0.422311	0.395408	0.285503	0.743041	No	NA	chr12	105071483
cg14016344	0.106737	0.510671	0.834438	0.952256	No	NA	chr9	35616726
cg01624004	0.0622295	0.453873	0.890946	0.969614	No	NA	chr7	150745494
cg04754720	1.0368	0.396428	0.00891353	0.367825	No	NA	chr19	19576191
cg21498785	-0.0863508	0.471292	0.854624	0.958405	No	NA	chr4	686870
cg05622550	0.430957	0.491327	0.380416	0.787748	No	NA	chr15	74315474
cg25267808	-0.723876	0.743166	0.330035	0.764586	No	NA	chr11	95779454
cg10146402	0.852885	0.552995	0.123	0.629324	No	NA	chr19	41102858
cg03387092	-0.0531373	0.414572	0.898011	0.971884	No	NA	chr3	123493248
cg27296547	0.154099	0.380863	0.685767	0.904226	No	NA	chr2	27341645
cg13713522	-0.315012	0.48223	0.513601	0.841694	No	NA	chr8	141109051
cg19005666	0.647115	0.418694	0.122212	0.628431	No	NA	chr9	117002437
cg14056470	0.61565	0.420234	0.142916	0.647711	No	NA	chr19	40317494
cg01437515	0.586909	0.346186	0.0900079	0.591524	No	NA	chr1	1148315
cg06222937	-0.336783	0.40626	0.407114	0.799764	No	NA	chr2	131846818
cg20367404	-0.862349	0.582232	0.138578	0.644016	No	NA	chr8	144925527
cg17742293	0.270724	0.46614	0.56139	0.8598	No	NA	chr5	14461138
cg21921996	0.25245	0.465176	0.587338	0.869199	No	NA	chr20	55685638
cg05060843	0.574148	0.429953	0.181754	0.679248	No	NA	chr21	43162018
cg25256924	0.378839	0.385635	0.325914	0.76247	No	NA	chr11	67205739
cg02072538	-0.106008	0.506173	0.834112	0.952187	No	NA	chr10	103326310
cg23595222	-0.943851	0.347532	0.00661025	0.342753	No	NA	chr22	46449430
cg19385725	-0.32433	0.487113	0.505525	0.838694	No	NA	chr18	21166173
cg16327489	0.786035	0.381736	0.0394839	0.501112	No	NA	chr2	73425337
cg11767442	0.883269	0.533473	0.0977834	0.601195	No	NA	chr21	45584432
cg24492694	0.000369338	0.43863	0.999328	0.999806	No	NA	chr11	2595605
cg25034766	-0.423637	0.471368	0.368792	0.782898	No	NA	chr14	75747332
cg03475179	-0.328251	0.418653	0.433002	0.810077	No	NA	chr15	81625181
cg23517116	-0.0633064	0.472848	0.893495	0.970423	No	NA	chr8	65499841
cg00670742	-0.726173	0.43385	0.0941719	0.596781	No	NA	chr2	87034831
cg19853077	-1.24271	0.432451	0.00405755	0.303854	No	NA	chr10	105216262
cg23820661	-0.106213	0.488711	0.827949	0.950415	No	NA	chr12	88429543
cg00270878	-0.254117	0.535936	0.635389	0.886384	No	NA	chr11	64334217
cg18002896	-0.579935	0.557514	0.298239	0.749361	No	NA	chr8	144465845
cg08203849	0.583596	0.404402	0.14899	0.652681	No	NA	chr10	126683336
cg15496956	-0.155946	0.456385	0.732579	0.919729	No	NA	chr1	47701206
cg16705273	-0.17581	0.583196	0.763064	0.929821	No	NA	chr18	42262885
cg14539210	-0.550855	0.514256	0.284094	0.742518	No	NA	chr17	27331785
cg23272544	-0.112663	0.459185	0.806182	0.943665	No	NA	chr21	45705429
cg13802506	0.53601	0.345548	0.120857	0.626875	No	NA	chr9	95888884
cg26412722	-0.0658595	0.50263	0.895752	0.971087	No	NA	chr21	27012615
cg21746294	0.418081	0.422687	0.322613	0.760829	No	NA	chr10	99625949
cg03160883	-1.06166	0.391153	0.00664405	0.342969	No	NA	chr6	36628713
cg27123256	0.585476	0.609712	0.33693	0.767494	No	NA	chr14	99664279
cg07824081	0.341798	0.50722	0.500397	0.836733	No	NA	chr16	30124904
cg00104249	0.242292	0.487713	0.619336	0.880483	No	NA	chr7	100882184
cg09451427	-0.155314	0.576463	0.787602	0.937716	No	NA	chr3	50488230
cg26879788	-1.12444	0.378744	0.00298904	0.28372	No	NA	chr2	238330297
cg00626702	-0.912648	0.355039	0.0101535	0.378761	No	NA	chr4	1647016
cg00522231	-1.21212	0.331581	0.000256606	0.154633	No	NA	chr2	9549277
cg12388397	-0.162241	0.44158	0.713314	0.913175	No	NA	chr17	79517983
cg27485235	-0.820277	0.333911	0.0140269	0.407151	No	NA	chr3	184080068
cg16298481	0.696322	0.476857	0.144227	0.649003	No	NA	chr1	89989717
cg06708331	1.09025	0.425276	0.0103581	0.380286	No	NA	chr22	49761906
cg06997767	0.498354	0.587182	0.396037	0.794618	No	NA	chr8	116430558
cg27115821	0.828286	0.450004	0.0656775	0.555833	No	NA	chr2	241262258
cg15339994	0.256518	0.483624	0.59583	0.872176	No	NA	chr10	82303217
cg17462450	0.506784	0.407539	0.213676	0.701209	No	NA	chr19	39096180
cg10371280	-0.647568	0.536569	0.227483	0.710163	No	NA	chr14	60636631
cg03743678	-0.390848	0.468986	0.404625	0.798704	No	NA	chr16	47048004
cg14582970	-1.14276	0.407468	0.00503883	0.321792	No	NA	chr9	125676085
cg26677137	0.377664	0.440091	0.39081	0.792247	No	NA	chr2	132287065
cg18579796	0.719816	0.432618	0.0961406	0.599178	No	NA	chr11	13371358
cg17417198	-0.779518	0.445128	0.0799078	0.577798	No	NA	chr5	77590955
cg00771642	0.272042	0.518554	0.59985	0.873645	No	NA	chr19	48988436
cg26523841	0.207395	0.648226	0.749012	0.92513	No	NA	chr19	46498721
cg24037380	0.523429	0.45914	0.254278	0.725793	No	NA	chr17	73727879
cg16246573	0.279951	0.507104	0.580909	0.866995	No	NA	chr2	241531391
cg06826278	-0.194973	0.538276	0.71719	0.914605	No	NA	chr15	53078121
cg10784542	-0.379189	0.409055	0.353933	0.776119	No	NA	chr6	169625369
cg00096810	-0.635401	0.450689	0.158586	0.660499	No	NA	chr5	178753432
cg18900959	0.329016	0.442727	0.457386	0.820032	No	NA	chr11	1087826
cg22746421	-0.436432	0.516669	0.398276	0.79566	No	NA	chr10	130684659
cg00316223	0.0676877	0.441006	0.878016	0.965709	No	NA	chr2	242148936
cg21463709	-0.966297	0.479012	0.0436674	0.512409	No	NA	chr2	2124815
cg23624725	-0.334727	0.503673	0.506324	0.839046	No	NA	chr11	116147899
cg12560020	-0.460214	0.404175	0.254849	0.726194	No	NA	chr15	93823645
cg01100175	0.0503793	0.512903	0.921755	0.978765	No	NA	chr2	149645880
cg13645530	-1.4981	0.381419	8.58e-05	0.114009	No	NA	chr12	116756948
cg07482574	-0.92694	0.523504	0.0766195	0.572808	No	NA	chr19	50979287
cg18262591	0.84822	0.450339	0.0596306	0.545047	No	NA	chr11	68579970
cg15815333	-0.195052	0.321993	0.544672	0.853577	No	NA	chr10	22765209
cg23520688	0.514009	0.47721	0.28143	0.741187	No	NA	chr14	103294740
cg24323328	-0.0158139	0.527372	0.976078	0.993842	No	NA	chr12	1099998
cg14854901	-0.807519	0.517444	0.11862	0.624442	No	NA	chr5	72793969
cg21077636	-1.10427	0.463736	0.0172539	0.423557	No	NA	chr5	37209182
cg22387756	1.48902	0.410608	0.000287421	0.157627	No	NA	chr11	1495050
cg18156543	-0.483303	0.431152	0.262306	0.730944	No	NA	chr17	48172978
cg18536123	0.700228	0.448509	0.118468	0.624222	No	NA	chr17	26694939
cg27360784	-0.342774	0.476473	0.471895	0.825866	No	NA	chr16	49525304
cg15534086	0.0156695	0.436446	0.97136	0.992544	No	NA	chr14	61120234
cg20361600	-0.668826	0.358271	0.0619277	0.549615	No	NA	chr2	172967608
cg03643149	-0.185223	0.388682	0.633688	0.885786	No	NA	chr19	54041519
cg06823108	-0.357877	0.421636	0.396003	0.794596	No	NA	chr18	59221320
cg04352304	-0.330427	0.384431	0.390053	0.792017	No	NA	chr10	102475896
cg25712005	0.245561	0.489995	0.616266	0.879422	No	NA	chr7	73443113
cg14235273	0.651366	0.36529	0.074562	0.570258	No	NA	chr17	47295142
cg14029580	-0.0694305	0.433406	0.872726	0.963958	No	NA	chr4	1363708
cg10876767	-0.682182	0.507783	0.179126	0.676937	No	NA	chr4	7637533
cg16909374	0.42567	0.545716	0.435379	0.810953	No	NA	chr9	136445379
cg10243004	-0.948533	0.535263	0.0763801	0.572454	No	NA	chr2	128616167
cg13594138	-0.0856022	0.444555	0.847306	0.956118	No	NA	chr15	90326828
cg19344626	-0.763888	0.405648	0.0596827	0.545087	No	NA	chr19	16830749
cg22596411	1.16932	0.47553	0.0139329	0.406806	No	NA	chr17	80976941
cg02032299	-0.191791	0.501906	0.702368	0.909567	No	NA	chr16	87541244
cg14326472	-0.42699	0.544497	0.432928	0.810011	No	NA	chr9	126164083
cg15355318	-0.35799	0.402106	0.373311	0.784765	No	NA	chr16	2732304
cg02280281	-0.126346	0.546573	0.817191	0.94695	No	NA	chr2	119593949
cg13579205	0.169557	0.386895	0.661205	0.895726	No	NA	chr15	91447540
cg26217402	-0.577462	0.321106	0.0721209	0.56671	No	NA	chr14	74238381
cg18161327	-0.352601	0.386432	0.361531	0.779555	No	NA	chr13	100627703
cg07070043	-0.616121	0.431322	0.153163	0.6561	No	NA	chr10	48389148
cg09132790	-0.690917	0.421513	0.101185	0.605027	No	NA	chr16	49533226
cg19157243	-0.423638	0.324701	0.191994	0.686675	No	NA	chr5	122424706
cg23009355	0.181061	0.468399	0.699087	0.908448	No	NA	chr11	68451396
cg24009074	-0.477634	0.51159	0.350497	0.774605	No	NA	chr19	48000364
cg03287469	0.0894626	0.504969	0.859379	0.959902	No	NA	chr3	9006242
cg13896783	-0.902718	0.476427	0.058123	0.542438	No	NA	chr2	159313876
cg09212610	0.399423	0.536895	0.456907	0.819877	No	NA	chr15	90892496
cg15576730	0.340484	0.507574	0.502343	0.837501	No	NA	chr19	55693151
cg19036016	0.588059	0.450501	0.191775	0.686538	No	NA	chr7	151077005
cg08253347	0.870352	0.440434	0.0481409	0.522043	No	NA	chr19	53791946
cg20164887	-0.515845	0.449812	0.251463	0.724199	No	NA	chr22	50968250
cg08891920	0.397359	0.475435	0.403279	0.798093	No	NA	chr1	12089874
cg18193259	1.0138	0.363365	0.00527014	0.325394	No	NA	chr10	98829493
cg13117369	0.408099	0.474889	0.390144	0.792059	No	NA	chr11	64666136
cg24824366	-0.518499	0.454269	0.253707	0.725395	No	NA	chr2	105760997
cg25916282	-0.570266	0.48841	0.24297	0.719091	No	NA	chr2	177023760
cg10435952	0.340647	0.596305	0.567821	0.862167	No	NA	chr5	81884312
cg27000496	-1.14102	0.358496	0.00145862	0.238765	No	NA	chr8	142231004
cg01617990	-0.0402955	0.425026	0.924468	0.979542	No	NA	chr16	1245967
cg24039865	0.027401	0.5008	0.956366	0.988513	No	NA	chr5	35405039
cg18674234	1.02342	0.477492	0.0320865	0.481636	No	NA	chr14	78107677
cg24112221	-0.911018	0.527604	0.0842201	0.583515	No	NA	chr14	94417513
cg22151446	-0.564554	0.392795	0.15064	0.654165	No	NA	chr5	140810805
cg06173319	-1.60555	0.512767	0.00174127	0.25003	No	NA	chr16	90148775
cg01685977	0.372259	0.497149	0.453985	0.818702	No	NA	chr16	74511609
cg11496466	-0.859174	0.570557	0.132106	0.638238	No	NA	chr12	132048922
cg02457346	0.483944	0.463355	0.296285	0.748342	No	NA	chr16	1825936
cg06611922	-0.0700535	0.522205	0.893284	0.970341	No	NA	chr10	118893174
cg11291882	0.945537	0.555174	0.0885426	0.589646	No	NA	chr19	56090781
cg06285590	-0.480692	0.380956	0.207019	0.697136	No	NA	chr11	119191974
cg08860610	0.174015	0.437075	0.69053	0.905837	No	NA	chr19	43385100
cg06205922	0.0697046	0.418874	0.867835	0.96241	No	NA	chr1	1473141
cg15447913	0.950269	0.550097	0.0840854	0.583321	No	NA	chr1	23162550
cg04311686	0.0373817	0.439349	0.932194	0.981939	No	NA	chr5	1179328
cg26502610	0.158515	0.473599	0.737848	0.921413	No	NA	chr12	66138247
cg04085768	-0.0310787	0.484079	0.94881	0.986424	No	NA	chr4	113333052
cg08930904	-0.817483	0.309654	0.00829082	0.361127	No	NA	chr17	80297325
cg16868190	-0.583142	0.474645	0.219228	0.70502	No	NA	chr18	12377377
cg01242196	0.786806	0.413265	0.0569261	0.5399	No	NA	chr6	33990181
cg17609771	0.521604	0.508727	0.305216	0.752545	No	NA	chr11	68699697
cg23371746	0.673397	0.506361	0.183559	0.680533	No	NA	chr1	119532925
cg18016138	0.480231	0.475555	0.312575	0.756292	No	NA	chr11	278421
cg14381448	-0.40237	0.445828	0.366779	0.781965	No	NA	chr17	42336559
cg03717364	-0.667669	0.512665	0.192797	0.687129	No	NA	chr2	43202481
cg23187744	0.412861	0.368675	0.262777	0.731269	No	NA	chr19	11660482
cg02710346	0.904071	0.442864	0.0412092	0.505589	No	NA	chr3	148805157
cg25407979	0.166478	0.445625	0.708714	0.911592	No	NA	chr1	204256846
cg04238348	-0.447997	0.616628	0.467515	0.823992	No	NA	chr1	215257222
cg06520241	-0.000423711	0.481896	0.999298	0.999806	No	NA	chr6	29003877
cg02483029	-1.01483	0.471022	0.031199	0.479691	No	NA	chr8	48297271
cg22923895	0.0849168	0.464068	0.854811	0.958448	No	NA	chr7	101180719
cg01578164	-0.166589	0.426552	0.696131	0.907553	No	NA	chr12	125243251
cg26639146	-0.803344	0.411977	0.0511796	0.528386	No	NA	chr12	6323224
cg13399478	-0.183797	0.500274	0.713326	0.913175	No	NA	chr5	137959023
cg25555098	-0.311099	0.496832	0.531207	0.848439	No	NA	chr8	144462851
cg16997104	0.187452	0.372722	0.615015	0.879049	No	NA	chr5	1053643
cg05358717	0.398483	0.433734	0.358238	0.77791	No	NA	chr19	19764739
cg21513254	0.0606792	0.465857	0.896366	0.971338	No	NA	chr6	30624502
cg15421788	-0.401141	0.412117	0.33037	0.764754	No	NA	chr22	29664369
cg03596635	0.467708	0.430899	0.277734	0.739345	No	NA	chr3	127393517
cg25938735	-0.217688	0.542081	0.687994	0.905034	No	NA	chr8	143202730
cg10009757	0.877417	0.444726	0.0485025	0.523145	No	NA	chr17	77207289
cg23109424	-0.329186	0.540433	0.542447	0.852727	No	NA	chr1	22446854
cg03222374	-0.638716	0.469023	0.17326	0.672456	No	NA	chr4	3773996
cg16982087	0.289473	0.431805	0.502617	0.837625	No	NA	chr7	924964
cg02277326	0.423302	0.457205	0.354525	0.776401	No	NA	chr15	28357447
cg19669785	0.549019	0.533484	0.303424	0.751774	No	NA	chr14	97081558
cg14507433	-0.287674	0.380181	0.449243	0.81704	No	NA	chr9	96275894
cg06902071	0.700113	0.479585	0.144337	0.649152	No	NA	chr5	134879326
cg09852007	-0.75858	0.49972	0.129011	0.635078	No	NA	chr3	134092862
cg16186036	0.660182	0.512845	0.197992	0.690642	No	NA	chr1	208203760
cg26696260	0.43595	0.509175	0.391893	0.792806	No	NA	chr8	144588465
cg12866899	-0.770113	0.549986	0.161441	0.663346	No	NA	chr4	183756344
cg00021237	-0.708273	0.433511	0.1023	0.606474	No	NA	chr8	67525849
cg00447970	0.195962	0.456706	0.667867	0.898228	No	NA	chr17	29719431
cg10304637	-0.809962	0.402379	0.0441213	0.513079	No	NA	chr6	6003220
cg16563454	0.253172	0.443775	0.568342	0.862334	No	NA	chr1	29237069
cg09283548	-0.198578	0.469005	0.672002	0.899695	No	NA	chr2	233404220
cg22679890	0.0725538	0.467114	0.876566	0.965208	No	NA	chr1	244319093
cg08260245	-0.48502	0.366417	0.185609	0.682111	No	NA	chr22	51016501
cg22977072	-1.42539	0.52302	0.0064243	0.340685	No	NA	chr17	79991680
cg14380539	0.182643	0.45062	0.685246	0.90413	No	NA	chr8	95716890
cg23477849	0.341552	0.374478	0.361729	0.77965	No	NA	chr19	5698492
cg19970425	-0.854111	0.395965	0.0310029	0.478824	No	NA	chr15	55581976
cg15756601	0.139747	0.725935	0.847346	0.956131	No	NA	chr15	25604463
cg08047860	-0.654325	0.383408	0.0878957	0.58859	No	NA	chr14	96001211
cg11130223	0.360621	0.399506	0.366703	0.781926	No	NA	chr11	538851
cg14473643	-0.721875	0.405823	0.0752738	0.571285	No	NA	chr6	33282885
cg04191403	-0.0767385	0.355864	0.829268	0.950783	No	NA	chr16	87637999
cg08732456	-0.0507877	0.416209	0.90288	0.973205	No	NA	chr1	2020870
cg18415382	-0.0130632	0.439912	0.97631	0.993863	No	NA	chr10	135012575
cg11840197	-0.521395	0.412416	0.206142	0.696491	No	NA	chr20	60540469
cg21808250	-0.564914	0.550266	0.3046	0.752272	No	NA	chr12	133757947
cg07805959	0.250026	0.447454	0.576315	0.86536	No	NA	chr17	2595004
cg23987876	-0.0254653	0.407399	0.950159	0.986745	No	NA	chr1	29562838
cg20956633	-0.050567	0.56088	0.928163	0.980698	No	NA	chr20	19997839
cg21489622	0.407876	0.465178	0.380586	0.787843	No	NA	chr6	143247772
cg16561172	-0.00574205	0.547944	0.991639	0.997809	No	NA	chr8	128746032
cg00850747	-0.0546381	0.578672	0.924776	0.979663	No	NA	chr17	73112105
cg10602180	0.653881	0.423517	0.122605	0.62887	No	NA	chr3	137729133
cg21956150	-0.621133	0.518345	0.2308	0.711901	No	NA	chr19	1438388
cg26956157	0.358215	0.398378	0.368555	0.782818	No	NA	chr16	89036698
cg16517838	0.289316	0.471582	0.539545	0.851666	No	NA	chr14	106154914
cg10937529	0.986651	0.39645	0.0128206	0.398359	No	NA	chr4	1505458
cg25730685	-0.783401	0.362041	0.030476	0.477581	No	NA	chr1	2375010
cg13058786	0.398867	0.477278	0.403316	0.798113	No	NA	chr17	77097868
cg13872812	0.30791	0.633991	0.627202	0.883338	No	NA	chr3	107399496
cg18679487	0.286572	0.474675	0.546028	0.854127	No	NA	chr10	133783302
cg17479060	-0.262754	0.405814	0.517325	0.843036	No	NA	chr17	81016185
cg25741215	0.200915	0.434663	0.643915	0.889597	No	NA	chr2	63287082
cg19148201	0.369481	0.533233	0.488369	0.832188	No	NA	chr6	30860237
cg04256248	0.219084	0.523271	0.675449	0.900755	No	NA	chr2	238187155
cg24045378	-0.400253	0.484468	0.408708	0.800426	No	NA	chr1	3062497
cg07751222	-0.671938	0.298883	0.0245657	0.456889	No	NA	chr4	102268245
cg22153745	-0.836562	0.437342	0.0557694	0.537525	No	NA	chr1	153894579
cg27605228	-0.814207	0.427249	0.0566898	0.539462	No	NA	chr3	169781495
cg26280578	0.664776	0.427198	0.119677	0.625326	No	NA	chr20	61916036
cg26278454	-0.353816	0.410019	0.388178	0.791189	No	NA	chr20	982623
cg24371534	-0.36993	0.384357	0.335816	0.766955	No	NA	chr1	3384929
cg22626858	0.0522948	0.421683	0.901304	0.972774	No	NA	chr19	51220273
cg21920221	-0.649832	0.361246	0.0720404	0.566645	No	NA	chr5	171612889
cg17320856	-0.912699	0.435687	0.0361842	0.492714	No	NA	chr12	132687617
cg25169679	-0.222328	0.542069	0.681698	0.902968	No	NA	chr11	69197217
cg08884490	1.44952	0.39593	0.000251176	0.154633	No	NA	chr22	51160651
cg03822934	0.622296	0.439928	0.157203	0.659365	No	NA	chr4	41505964
cg17414127	0.886901	0.49891	0.0754567	0.571454	No	NA	chr13	114108676
cg09160231	-0.9811	0.438362	0.0252141	0.458952	No	NA	chr7	1765313
cg11996209	-0.987613	0.556107	0.0757424	0.571852	No	NA	chr7	29599895
cg09643587	-0.594551	0.351906	0.0911202	0.592934	No	NA	chr3	107809710
cg18933742	-0.391535	0.568952	0.491346	0.833119	No	NA	chr5	176880648
cg12498801	0.748863	0.469253	0.11052	0.61627	No	NA	chr18	75998810
cg05223392	0.686847	0.478189	0.150903	0.654478	No	NA	chr7	2647927
cg05977934	-0.152114	0.527885	0.773226	0.933312	No	NA	chr13	24030620
cg18830052	0.00978727	0.468957	0.983349	0.995626	No	NA	chr20	3801106
cg07613752	0.167694	0.42102	0.690407	0.905775	No	NA	chr3	27756421
cg10596108	-0.438842	0.385697	0.255209	0.72642	No	NA	chr19	50169499
cg24280607	-0.955153	0.423164	0.0239974	0.454903	No	NA	chr15	41709584
cg26788812	0.851753	0.473191	0.0718577	0.566355	No	NA	chr1	3438863
cg20156080	-0.552836	0.430572	0.199157	0.69128	No	NA	chr11	68703600
cg08222610	-0.922618	0.366155	0.011744	0.39042	No	NA	chr11	2909715
cg08299299	0.058402	0.492491	0.905604	0.974027	No	NA	chr12	132546772
cg18904150	-0.688517	0.390261	0.0776904	0.574423	No	NA	chr2	219745251
cg21728792	-0.854834	0.619246	0.16745	0.668226	No	NA	chr11	2156674
cg04514123	-0.468807	0.411576	0.25468	0.725967	No	NA	chr16	2041225
cg24688309	-0.741904	0.460414	0.107096	0.612637	No	NA	chr20	60456498
cg02770835	-1.12914	0.459223	0.0139399	0.406812	No	NA	chr1	226303486
cg19608357	0.358974	0.419678	0.392354	0.792994	No	NA	chr19	5031251
cg01438365	-1.10128	0.407649	0.00690191	0.345362	No	NA	chr17	59480470
cg07041681	0.076138	0.595768	0.898309	0.971976	No	NA	chr16	87737091
cg20679626	-1.04975	0.444559	0.0182095	0.428044	No	NA	chr2	489360
cg13455896	-0.105259	0.478071	0.825736	0.949785	No	NA	chr18	77920318
cg15336243	0.145922	0.488984	0.765384	0.930641	No	NA	chr10	15386981
cg16460681	-0.506918	0.41134	0.217816	0.703999	No	NA	chr7	45961794
cg16361543	0.749665	0.407474	0.0657995	0.556004	No	NA	chr11	1299372
cg08628431	0.395436	0.429387	0.357086	0.777458	No	NA	chr5	14506972
cg26210511	-0.884322	0.402146	0.0278776	0.46893	No	NA	chr1	47184937
cg19413366	-0.104474	0.469244	0.823813	0.949197	No	NA	chr8	143781985
cg25946722	-0.556329	0.498619	0.264533	0.732335	No	NA	chr6	105307729
cg12401644	-0.321068	0.486841	0.509579	0.840294	No	NA	chr8	2029881
cg23503101	0.0688714	0.381247	0.856644	0.959002	No	NA	chr5	1056579
cg14182517	-0.344075	0.469024	0.463194	0.822247	No	NA	chr17	9066686
cg25090514	0.146182	0.369599	0.692464	0.906395	No	NA	chr5	2038743
cg21725652	0.476445	0.395937	0.228846	0.71085	No	NA	chr8	10918152
cg26116485	-0.820784	0.375507	0.0288301	0.472195	No	NA	chr3	55515411
cg15990629	-0.331879	0.427315	0.437358	0.811825	No	NA	chr12	25054873
cg16122370	-0.336354	0.420184	0.423426	0.806213	No	NA	chr13	113696520
cg21644740	0.787727	0.456732	0.0845809	0.584168	No	NA	chr6	29599248
cg09487134	-0.184235	0.431375	0.669315	0.898707	No	NA	chr10	35195634
cg08379029	0.495353	0.507975	0.329485	0.764281	No	NA	chr7	24873178
cg27638148	-0.303065	0.432134	0.483102	0.830184	No	NA	chr3	141497491
cg20991937	-0.203658	0.469121	0.664196	0.896835	No	NA	chr7	73790421
cg08065963	-0.0814348	0.457315	0.858667	0.959659	No	NA	chr16	8985593
cg25390656	-0.825154	0.379573	0.0297124	0.474653	No	NA	chr10	92980550
cg16046493	1.3657	0.520989	0.00875786	0.365945	No	NA	chr3	58551954
cg26468205	-0.759514	0.373409	0.0419514	0.507603	No	NA	chr20	62886904
cg17401635	-1.00731	0.487065	0.0386284	0.498603	No	NA	chr5	176944162
cg13868347	-0.707597	0.318947	0.0265179	0.463809	No	NA	chr6	17281498
cg18076399	0.410228	0.498235	0.410302	0.801119	No	NA	chr15	25423404
cg03398910	0.0933958	0.524028	0.858545	0.959628	No	NA	chr10	35080979
cg15650509	-0.770734	0.456088	0.0910506	0.592889	No	NA	chr2	237476609
cg03532030	-1.36011	0.495706	0.00607372	0.336167	No	NA	chr2	242824433
cg22128613	0.401892	0.426211	0.345711	0.772316	No	NA	chr17	44061117
cg00610310	-0.897348	0.328804	0.00635019	0.33943	No	NA	chr16	1128740
cg04430797	-0.147988	0.359858	0.680897	0.902717	No	NA	chr10	6206259
cg07150473	0.368382	0.507599	0.468002	0.824256	No	NA	chr8	27338183
cg22203033	-1.53428	0.50415	0.00234005	0.269286	No	NA	chr2	101767902
cg15717598	0.40273	0.511098	0.430715	0.809147	No	NA	chr8	29194621
cg07031408	-0.257939	0.465989	0.579901	0.866634	No	NA	chr13	24269867
cg19912337	-0.335484	0.52388	0.521924	0.844636	No	NA	chr19	51529628
cg09580592	-0.246849	0.47066	0.599949	0.873681	No	NA	chr17	907643
cg23074703	-0.290839	0.484412	0.548242	0.855057	No	NA	chr19	50392917
cg02759531	0.318642	0.44964	0.478535	0.828563	No	NA	chr7	28862462
cg18840832	0.116827	0.53214	0.826228	0.9499	No	NA	chr19	44079285
cg13693136	-0.00408532	0.454958	0.992835	0.998136	No	NA	chr1	228666638
cg18813035	0.606218	0.535385	0.257507	0.727804	No	NA	chr7	158792364
cg20189808	-0.17098	0.466785	0.714147	0.913423	No	NA	chr2	242756029
cg07213830	-0.184885	0.410727	0.652609	0.892592	No	NA	chr1	1093940
cg10631289	0.226296	0.480395	0.637597	0.887193	No	NA	chr15	39006617
cg04065338	-0.281878	0.479551	0.55667	0.858085	No	NA	chr2	121101472
cg22920967	-0.179836	0.563176	0.749481	0.925275	No	NA	chr14	104047722
cg26030804	-0.776559	0.404199	0.0547026	0.535676	No	NA	chr11	794764
cg12716639	-0.0402108	0.490135	0.934615	0.982634	No	NA	chr11	119234198
cg07144318	-0.154266	0.464081	0.739579	0.922011	No	NA	chr2	129301519
cg07601536	-0.198396	0.435108	0.648413	0.891245	No	NA	chr6	7248983
cg26664107	0.634477	0.41673	0.127881	0.633825	No	NA	chr7	4201510
cg20443357	-0.604111	0.580368	0.297918	0.74917	No	NA	chr10	134269240
cg10888111	0.43848	0.510366	0.390259	0.792068	No	NA	chr2	1637068
cg01642579	-0.502789	0.375954	0.181102	0.678642	No	NA	chr16	4746990
cg06698598	0.456688	0.487607	0.348969	0.774024	No	NA	chr16	1398226
cg19586661	-0.820381	0.482868	0.0893239	0.590684	No	NA	chr11	66079705
cg09001226	0.119609	0.5003	0.811048	0.945082	No	NA	chr6	32155082
cg09835424	-0.174203	0.466805	0.709013	0.91169	No	NA	chr17	7142301
cg21023520	-0.239197	0.489918	0.625381	0.882691	No	NA	chr22	43817384
cg11544692	-0.866767	0.406606	0.0330304	0.484555	No	NA	chr11	66059164
cg13457403	-0.243051	0.38261	0.525269	0.846047	No	NA	chr21	44313401
cg03458590	-0.238342	0.435341	0.584047	0.867921	No	NA	chr12	4135146
cg02709834	-0.328684	0.515193	0.523485	0.84532	No	NA	chr1	75198841
cg20228115	-0.477244	0.540928	0.377632	0.786567	No	NA	chr3	167813730
cg21851672	-0.566727	0.513541	0.269781	0.735066	No	NA	chr1	200007863
cg22159025	-0.122583	0.477105	0.797233	0.94065	No	NA	chr15	25201020
cg21961270	0.536147	0.464782	0.248686	0.722476	No	NA	chr1	3307177
cg06646646	0.111639	0.453516	0.805556	0.943392	No	NA	chr16	1815154
cg25825726	-0.155921	0.571237	0.78489	0.93696	No	NA	chr19	6230459
cg16204066	-0.455542	0.399563	0.254245	0.725793	No	NA	chr6	33638922
cg11554543	0.306861	0.45764	0.502521	0.837553	No	NA	chr19	19569139
cg02928699	0.75997	0.51969	0.143645	0.648398	No	NA	chr11	88241946
cg07797518	-0.347406	0.545131	0.523937	0.845484	No	NA	chr2	238536051
cg26917828	-0.155807	0.578132	0.787545	0.937699	No	NA	chr1	226825448
cg24389730	-0.841931	0.465927	0.070762	0.564242	No	NA	chr17	46114615
cg00204249	-0.53178	0.441209	0.228096	0.710549	No	NA	chr17	76425249
cg10542975	1.23534	0.476523	0.00953074	0.373182	No	NA	chr11	67205096
cg09356193	0.227517	0.492045	0.643801	0.889546	No	NA	chr14	105816327
cg04613440	-0.234704	0.51545	0.648866	0.891399	No	NA	chr11	118489161
cg16635212	0.204147	0.501828	0.68415	0.903704	No	NA	chr1	158748542
cg08883853	-0.0399048	0.41632	0.923639	0.979308	No	NA	chr7	1026168
cg13547132	0.306271	0.448	0.494202	0.83411	No	NA	chr1	2835258
cg15193953	-0.0878804	0.543909	0.871643	0.963657	No	NA	chr15	72581722
cg12069309	-0.240849	0.50692	0.6347	0.886213	No	NA	chr3	50312913
cg01659052	0.715451	0.445997	0.108679	0.61437	No	NA	chr11	122722312
cg20911165	-0.0518626	0.46687	0.911548	0.975779	No	NA	chr11	1244397
cg26584545	-0.44937	0.591089	0.447111	0.816134	No	NA	chr12	96183197
cg06212670	0.818549	0.451192	0.0696482	0.562362	No	NA	chr16	88543627
cg10940066	0.247714	0.491084	0.613965	0.878789	No	NA	chr7	158363642
cg17733353	-0.955786	0.388178	0.0138073	0.405608	No	NA	chr9	136857387
cg14461974	0.153036	0.467425	0.743363	0.923312	No	NA	chr2	3318039
cg03312572	-0.54196	0.526663	0.303459	0.751775	No	NA	chr7	17979929
cg15262317	-0.358603	0.471507	0.446929	0.816064	No	NA	chr2	208632832
cg27635069	-0.55289	0.403081	0.170169	0.670377	No	NA	chr1	115880381
cg16196077	-0.0961588	0.476477	0.840064	0.953882	No	NA	chr10	64028521
cg17329287	1.25006	0.595496	0.0358003	0.491785	No	NA	chr1	44870688
cg20299151	0.830198	0.501701	0.0979718	0.601355	No	NA	chr14	100758864
cg01653942	-0.441037	0.385567	0.25268	0.724905	No	NA	chr4	152967131
cg01321673	-0.743853	0.472535	0.115447	0.621416	No	NA	chr22	50438363
cg14543226	-0.571013	0.384429	0.13745	0.643263	No	NA	chr19	3384854
cg00028318	-0.742139	0.408675	0.0693758	0.562038	No	NA	chr6	29570739
cg15001636	0.411707	0.534706	0.441318	0.813608	No	NA	chr19	11144178
cg06960187	-0.229995	0.479613	0.631552	0.885003	No	NA	chr6	36164657
cg19390934	-0.637719	0.444353	0.15124	0.654766	No	NA	chr2	242027520
cg00907288	-0.30098	0.514054	0.558209	0.858596	No	NA	chr3	9178249
cg09103518	0.153299	0.36791	0.676915	0.901328	No	NA	chr22	46806363
cg13682333	-0.853189	0.384591	0.0265253	0.463818	No	NA	chr9	37938667
cg21994576	-1.18455	0.381774	0.00191729	0.257414	No	NA	chr19	58739778
cg13794588	-0.422787	0.558946	0.449409	0.817115	No	NA	chr9	137772544
cg26203839	0.444895	0.422356	0.292174	0.746393	No	NA	chr8	142174631
cg14604444	-1.06976	0.589637	0.0696354	0.562322	No	NA	chr12	130766091
cg02289343	-0.817442	0.479408	0.0881746	0.5892	No	NA	chr1	9131622
cg20068535	0.103341	0.516813	0.841513	0.954322	No	NA	chr6	151560981
cg25718632	-0.315516	0.610955	0.605554	0.875812	No	NA	chr11	200083
cg25362248	-1.22422	0.43364	0.00475584	0.317585	No	NA	chr1	31192015
cg20815683	-0.250684	0.42066	0.551223	0.85621	No	NA	chr9	37002510
cg05433490	-0.678334	0.47554	0.153739	0.656581	No	NA	chr16	1133247
cg00587009	-0.145578	0.472858	0.758182	0.92817	No	NA	chr6	106429129
cg25382352	-0.0370753	0.526053	0.943813	0.984966	No	NA	chr19	1795638
cg22771548	0.119682	0.458932	0.794259	0.939614	No	NA	chr5	73044623
cg11297256	0.436744	0.628343	0.48701	0.831714	No	NA	chr11	2720810
cg08749419	-0.139086	0.469865	0.767221	0.931316	No	NA	chr4	6130359
cg21541753	0.57044	0.428172	0.182772	0.679994	No	NA	chr15	89074587
cg05595088	-0.717039	0.512663	0.161916	0.663732	No	NA	chr16	3243426
cg20806180	-0.439886	0.320617	0.170064	0.670251	No	NA	chr22	39852862
cg26079857	0.552181	0.472323	0.242374	0.718796	No	NA	chr17	79432935
cg02162556	0.0209461	0.521477	0.96796	0.991677	No	NA	chr20	55685778
cg23405152	-0.241484	0.48275	0.616915	0.879653	No	NA	chr2	121279886
cg08118287	-0.0318869	0.466213	0.945471	0.985451	No	NA	chr1	248753499
cg00799637	-1.27252	0.422153	0.00257532	0.275744	No	NA	chr5	178835980
cg11305991	-0.264995	0.570218	0.642128	0.888891	No	NA	chr10	131844324
cg24933645	-0.967594	0.434897	0.0260892	0.462087	No	NA	chr1	220101728
cg25141181	-0.737385	0.576509	0.200878	0.692395	No	NA	chr1	19665757
cg08151866	-0.205712	0.434662	0.636021	0.886578	No	NA	chr19	15343425
cg22769787	-0.735786	0.524953	0.161028	0.662981	No	NA	chr17	40985300
cg25945676	0.215891	0.443936	0.626746	0.883205	No	NA	chr5	1067795
cg16776524	0.57351	0.378496	0.129713	0.635565	No	NA	chr16	19420745
cg10729419	-0.182035	0.441365	0.68002	0.902306	No	NA	chr6	28872100
cg17026456	0.250196	0.385121	0.515915	0.842493	No	NA	chr12	120703085
cg08190726	-0.576408	0.477775	0.227647	0.710313	No	NA	chr16	1313080
cg05431684	0.560896	0.36663	0.126049	0.631989	No	NA	chr11	130781542
cg07141215	0.758344	0.484154	0.117272	0.623151	No	NA	chr16	4308070
cg15792358	-0.292001	0.522874	0.576534	0.86538	No	NA	chr3	131048864
cg26348995	0.268297	0.484397	0.579662	0.866521	No	NA	chr17	80345367
cg00253658	0.690351	0.480773	0.151025	0.654532	No	NA	chr16	54210496
cg06191091	0.937137	0.440378	0.0333349	0.485122	No	NA	chr17	30583855
cg18515868	0.770581	0.512648	0.132803	0.638835	No	NA	chr4	1304836
cg22399646	1.51172	0.422769	0.000349215	0.16522	No	NA	chr2	242750705
cg00772714	-0.0363393	0.499826	0.942042	0.984513	No	NA	chr1	15479360
cg25039594	-0.93211	0.410517	0.0231728	0.451298	No	NA	chr8	12808805
cg18448949	-0.404597	0.384889	0.293164	0.746954	No	NA	chr2	176993089
cg20002901	-1.21405	0.483077	0.0119653	0.392617	No	NA	chr2	238777656
cg24388762	0.158297	0.595984	0.790542	0.938496	No	NA	chr10	37969891
cg05557991	0.0727925	0.485137	0.880729	0.966584	No	NA	chr16	89003641
cg15682717	-0.273051	0.464293	0.556465	0.858005	No	NA	chr15	75772834
cg13347154	0.0963	0.520065	0.853096	0.95787	No	NA	chr2	201744131
cg17928286	-0.596183	0.372263	0.109264	0.615133	No	NA	chr1	205414220
cg18599843	-0.147925	0.486772	0.761212	0.929152	No	NA	chr10	94450994
cg19178362	-0.705413	0.367794	0.0551163	0.536545	No	NA	chr17	57233047
cg03084308	0.108254	0.464266	0.815627	0.946425	No	NA	chr16	20361044
cg23764603	-0.52071	0.45638	0.253888	0.725482	No	NA	chr17	19976820
cg27175634	-0.638223	0.412237	0.121576	0.627721	No	NA	chr1	77748728
cg26502666	0.0361897	0.377685	0.923664	0.97931	No	NA	chr2	29034052
cg20272155	-0.213458	0.29324	0.466657	0.823639	No	NA	chr11	1769462
cg18484068	0.82521	0.445427	0.0639357	0.553019	No	NA	chr5	1509526
cg27391627	0.426968	0.487777	0.381392	0.788272	No	NA	chr16	86704130
cg04015962	0.196979	0.501505	0.694485	0.907062	No	NA	chr1	10949192
cg24761507	-1.31816	0.389774	0.000719944	0.20141	No	NA	chr17	35293930
cg26324324	-0.563962	0.565327	0.318481	0.758968	No	NA	chr2	11295427
cg00862481	0.718796	0.490063	0.142446	0.647287	No	NA	chr16	29998852
cg03511974	0.250857	0.529135	0.635437	0.886384	No	NA	chr1	53568259
cg01521080	0.33619	0.411494	0.413929	0.802532	No	NA	chr17	79232608
cg16210827	0.0744466	0.431945	0.863161	0.961074	No	NA	chr13	21009496
cg05131957	0.167585	0.478705	0.726279	0.917613	No	NA	chr20	5986808
cg06432200	0.839988	0.425336	0.0482816	0.522576	No	NA	chr18	77238375
cg22203300	0.278197	0.45203	0.538264	0.851226	No	NA	chr13	100092028
cg21148362	-0.400096	0.466924	0.391514	0.792598	No	NA	chr3	62353708
cg24555670	1.12189	0.478382	0.0190182	0.432013	No	NA	chr8	18244502
cg25366639	-0.0480203	0.459814	0.916825	0.977335	No	NA	chr5	64330915
cg25506797	-0.218763	0.345732	0.526895	0.846672	No	NA	chr10	133850760
cg18947360	0.073966	0.507647	0.884156	0.967568	No	NA	chr1	11112976
cg02613601	0.241099	0.410838	0.557307	0.858362	No	NA	chr13	32183063
cg07968629	-0.105313	0.555747	0.849703	0.956796	No	NA	chr9	111696795
cg23908305	-0.152471	0.428311	0.721854	0.916121	No	NA	chr11	1958316
cg02004851	-0.688949	0.398983	0.0842104	0.583499	No	NA	chr5	140207460
cg11059760	-1.50893	0.460489	0.00104993	0.22066	No	NA	chr11	65836288
cg08101859	1.14828	0.503354	0.0225336	0.448111	No	NA	chr4	56280173
cg12986327	-0.26471	0.412227	0.520779	0.844312	No	NA	chr19	49926866
cg11887532	-0.0300225	0.45104	0.94693	0.985855	No	NA	chr6	51814455
cg16671684	0.552703	0.434979	0.203855	0.694767	No	NA	chr14	91782393
cg07661904	-0.10579	0.471893	0.822615	0.948825	No	NA	chr10	71930999
cg08080060	0.606825	0.445842	0.173489	0.672701	No	NA	chr19	41307090
cg04655995	1.04126	0.480995	0.0304033	0.477237	No	NA	chr16	84424089
cg00806481	0.266162	0.468723	0.570141	0.863087	No	NA	chr1	2996650
cg05373251	-0.349255	0.491372	0.477223	0.828023	No	NA	chr17	79451985
cg14810013	-0.718573	0.37711	0.0567189	0.539519	No	NA	chr4	66535412
cg10333416	0.263484	0.393533	0.503155	0.837784	No	NA	chr16	844474
cg19541688	0.93103	0.464425	0.0449957	0.515624	No	NA	chr19	46289559
cg13575638	-0.487334	0.417919	0.243575	0.719499	No	NA	chr3	9440081
cg13134763	1.01546	0.541733	0.0608658	0.547428	No	NA	chr2	983306
cg08200625	0.418896	0.425794	0.325215	0.762141	No	NA	chr19	17001002
cg17936495	0.466161	0.45756	0.308299	0.754171	No	NA	chr1	155233051
cg05606376	0.487085	0.403308	0.227153	0.71	No	NA	chr5	38446192
cg06088360	0.41927	0.447356	0.348646	0.773835	No	NA	chr6	170538929
cg02333758	0.15423	0.50683	0.760897	0.929102	No	NA	chr3	13664480
cg25994096	-0.615014	0.395373	0.11982	0.625542	No	NA	chr11	61348278
cg14820360	-1.1005	0.473919	0.0202259	0.437904	No	NA	chr6	90272030
cg03110901	-0.919849	0.483346	0.0570292	0.540066	No	NA	chr1	68297586
cg19951105	0.249116	0.476557	0.601154	0.874197	No	NA	chr5	131134354
cg07675285	-0.763593	0.492548	0.121072	0.627199	No	NA	chr16	27121267
cg20431191	1.18803	0.492075	0.0157642	0.416826	No	NA	chr1	86043795
cg02088166	-0.352666	0.374699	0.346604	0.772762	No	NA	chr5	142488
cg19569686	0.218661	0.566452	0.699482	0.908555	No	NA	chr19	1555141
cg15640993	-0.484401	0.48372	0.31663	0.758134	No	NA	chr10	132031306
cg04803676	0.116325	0.463958	0.802027	0.942283	No	NA	chr12	130936310
cg21762788	0.379198	0.498465	0.446818	0.815993	No	NA	chr8	9756501
cg12100463	-0.181549	0.428093	0.671503	0.899534	No	NA	chr14	105259826
cg01463146	-0.388692	0.435207	0.371793	0.784124	No	NA	chr17	7341479
cg21005510	0.526752	0.462239	0.254468	0.725892	No	NA	chr7	63353570
cg01852063	0.433684	0.453244	0.338646	0.768343	No	NA	chr16	1500567
cg14721139	1.18446	0.535444	0.026959	0.465427	No	NA	chr21	43772498
cg25654619	-0.784666	0.46897	0.0942939	0.596884	No	NA	chr2	85555411
cg00859574	0.515085	0.529527	0.330689	0.764798	No	NA	chr6	39159259
cg27596495	-0.0802314	0.528585	0.879356	0.966074	No	NA	chr6	55039295
cg18749563	0.494036	0.440252	0.261792	0.730661	No	NA	chr17	77924371
cg11224984	-0.312561	0.439147	0.476622	0.827817	No	NA	chr1	2203045
cg21831028	0.345486	0.541464	0.523435	0.845306	No	NA	chr1	25179136
cg22507023	-0.210945	0.42255	0.617626	0.879904	No	NA	chr17	55946195
cg03653137	-0.230663	0.492669	0.639648	0.887989	No	NA	chr6	33263805
cg14127859	0.398882	0.508217	0.432533	0.809852	No	NA	chr9	96716928
cg21726551	0.638773	0.37002	0.0842897	0.583717	No	NA	chr12	131590460
cg07676517	-0.628285	0.306804	0.040576	0.504054	No	NA	chr19	30363343
cg14249520	0.63081	0.504242	0.210932	0.699518	No	NA	chr11	68530177
cg13417268	-0.21063	0.390111	0.58925	0.869845	No	NA	chr15	26108642
cg21684809	0.549898	0.460703	0.232633	0.712864	No	NA	chr7	2855084
cg15673069	-0.0981133	0.476473	0.836857	0.952966	No	NA	chr19	49232542
cg03251349	0.0764968	0.61721	0.901363	0.972789	No	NA	chr6	30104916
cg00164462	0.0550573	0.603446	0.927303	0.980427	No	NA	chr1	25234549
cg13803071	-0.269738	0.342757	0.431303	0.809326	No	NA	chr2	9771081
cg12588476	-0.660672	0.385144	0.0862735	0.586289	No	NA	chr7	99647494
cg08346922	0.0557444	0.513666	0.913581	0.97646	No	NA	chr16	31228299
cg22897141	-0.333052	0.381472	0.382625	0.788772	No	NA	chr11	64577338
cg17959327	-0.932049	0.457146	0.0414657	0.506173	No	NA	chr18	19745458
cg03329755	0.822857	0.432172	0.0569098	0.5399	No	NA	chr6	167189272
cg10608596	0.087123	0.436554	0.841817	0.954398	No	NA	chr19	11785125
cg06905511	0.378015	0.470491	0.421716	0.805472	No	NA	chr5	139062493
cg20656751	-0.700811	0.376732	0.062852	0.550902	No	NA	chr4	2061512
cg16931807	-1.02858	0.352304	0.00350504	0.293063	No	NA	chr17	73452755
cg19862307	0.20018	0.435197	0.645534	0.89026	No	NA	chr11	44629675
cg18297027	-0.390621	0.491696	0.426943	0.807678	No	NA	chr9	134585306
cg09956037	-0.534135	0.492947	0.278562	0.739726	No	NA	chr11	1899652
cg24643922	0.305746	0.49269	0.534886	0.849927	No	NA	chr10	134236975
cg14002159	-0.292041	0.443462	0.510186	0.840475	No	NA	chr10	134992030
cg03451670	-1.16136	0.424931	0.00627502	0.339112	No	NA	chr2	236579469
cg24030614	0.688105	0.425707	0.106012	0.611093	No	NA	chr13	44545080
cg17181325	-0.328513	0.515589	0.52402	0.845498	No	NA	chr17	1613831
cg26273005	0.051149	0.412133	0.90123	0.972774	No	NA	chr17	1629189
cg04074454	0.576654	0.518961	0.266495	0.733304	No	NA	chr11	61543928
cg27325224	-0.0859053	0.488968	0.86054	0.960304	No	NA	chr16	87946544
cg17429234	0.749058	0.468383	0.109767	0.615578	No	NA	chr7	95401131
cg20637405	0.0406462	0.459685	0.929542	0.981114	No	NA	chr6	42046377
cg07063890	0.0267521	0.419607	0.949165	0.986481	No	NA	chr16	88496241
cg03343063	0.56243	0.543132	0.300421	0.750579	No	NA	chr1	16023706
cg10118210	-0.867006	0.496722	0.0809058	0.579176	No	NA	chr13	108519554
cg11667847	-0.269876	0.380509	0.47817	0.8284	No	NA	chr9	140033911
cg06395392	0.827822	0.405469	0.0411874	0.505574	No	NA	chr16	89406307
cg17244801	1.14433	0.478203	0.0167118	0.421437	No	NA	chr1	10758237
cg02854490	0.559563	0.520703	0.282541	0.741684	No	NA	chr7	144108266
cg13538648	0.585489	0.474463	0.217201	0.703465	No	NA	chr7	1225105
cg09980176	-0.961537	0.493087	0.051172	0.528386	No	NA	chr19	11532175
cg11504517	0.27082	0.47198	0.566106	0.861445	No	NA	chr1	3569899
cg04794393	0.969152	0.355453	0.00640043	0.340419	No	NA	chr1	1018118
cg05667097	-0.286952	0.433152	0.507667	0.839573	No	NA	chr6	31691481
cg21359049	0.705608	0.359432	0.0496323	0.525893	No	NA	chr5	141385912
cg23648904	-0.648281	0.387954	0.0947168	0.597359	No	NA	chr2	27435910
cg06420834	0.660099	0.427466	0.122537	0.628774	No	NA	chr20	35169380
cg24847366	-0.818346	0.499018	0.101024	0.604931	No	NA	chr12	125034283
cg03924164	-0.740364	0.480209	0.123134	0.629516	No	NA	chr16	88515063
cg26192309	-0.331803	0.533866	0.534264	0.849685	No	NA	chr1	211765568
cg11575350	0.724464	0.418869	0.0837068	0.582766	No	NA	chr21	25801028
cg25550913	0.860885	0.457864	0.060078	0.54609	No	NA	chr13	114783665
cg19770748	-0.602259	0.451355	0.182094	0.679304	No	NA	chr2	240270992
cg26663796	0.111503	0.435457	0.797906	0.940973	No	NA	chr17	80255734
cg01435343	0.47118	0.452615	0.297868	0.74915	No	NA	chr13	99857914
cg15465343	0.207397	0.518646	0.689244	0.905435	No	NA	chr1	10676746
cg09173621	0.0363308	0.387828	0.925365	0.979852	No	NA	chr13	111773936
cg14953536	0.293091	0.495598	0.55426	0.857253	No	NA	chr2	191188675
cg25241038	-0.884044	0.473274	0.0617714	0.549133	No	NA	chr2	95940475
cg19737787	-0.70874	0.548621	0.196406	0.68959	No	NA	chr13	28492265
cg20403644	0.0048755	0.534702	0.992725	0.998113	No	NA	chr17	707141
cg20822818	-0.659375	0.526282	0.210244	0.699176	No	NA	chr11	119235062
cg04574095	0.756345	0.400873	0.0591948	0.54425	No	NA	chr17	7225294
cg06325540	-0.642182	0.445795	0.149717	0.653285	No	NA	chr16	1183618
cg14128735	-0.721491	0.447575	0.106962	0.612437	No	NA	chr11	44324976
cg10143811	-0.419799	0.367677	0.253555	0.725301	No	NA	chr12	16757985
cg07739686	0.323323	0.465927	0.487723	0.831943	No	NA	chr19	50387505
cg23257934	-2.13587	0.54572	9.08e-05	0.115439	No	NA	chr1	234858982
cg10032742	-0.742218	0.472658	0.116344	0.622589	No	NA	chr9	138475566
cg24699296	-1.09734	0.440623	0.0127585	0.397914	No	NA	chr19	7747220
cg11164162	0.814293	0.53345	0.126894	0.63281	No	NA	chr10	135061171
cg08230215	0.224541	0.430708	0.602136	0.874588	No	NA	chr19	18208303
cg25666403	0.267172	0.522187	0.608903	0.876999	No	NA	chr22	30662994
cg26203849	0.146465	0.459218	0.749768	0.925376	No	NA	chr13	21597346
cg05225634	0.475219	0.474384	0.316459	0.758051	No	NA	chr6	156718288
cg01300914	0.31083	0.496425	0.531225	0.848439	No	NA	chr6	2763797
cg24413235	-0.152423	0.478495	0.750071	0.925494	No	NA	chr2	27851648
[truncated: 450,454+ more rows]
